# Supplementary material for: Uncovering a hidden functional role of the XRE-cupin protein PsdR as a novel quorum-sensing regulator in Pseudomonas aeruginosa
Source: PLoS Pathog. 2024 Mar 14;20(3):e1012078. doi: 10.1371/journal.ppat.1012078 (PMC10965056; doi:10.1371/journal.ppat.1012078)
Supplement: S1 Table — (XLSX) [file ppat.1012078.s010.xlsx]

## Sheet: Foldchange>=1.0 and P <=0.05
S1 Table. Genes differentially expressed in the PsdR-expressing strain.
Locus tag	Gene	Function annotation	log2 (Fold Change)	P value
PA1979	eraS	sensor kinase EraS	4.59487	4.68597e-79
PA1635	kdpC	potassium-transporting ATPase subunit C	3.95374	1.65835e-05
PA4596	-	transcriptional regulator	3.9206	5.96316e-13
PA1980	eraR	response regulator EraR	3.89569	2.3653e-46
PA1983	exaB	cytochrome C550	3.75055	8.46736e-43
PA1984	exaC	NAD+ dependent aldehyde dehydrogenase ExaC	3.53411	1.68777e-50
PA3284	-	hypothetical protein	3.45558	2.06182e-56
PA1981	-	hypothetical protein	3.36785	8.64693e-32
PA4531	-	hypothetical protein	3.21823	5.11115e-32
PA1648	-	oxidoreductase	3.15055	6.28307e-64
PA0565	-	hypothetical protein	3.08927	6.4425e-58
PA1634	kdpB	potassium-transporting ATPase subunit B	3.04796	6.481e-34
PA2550	-	acyl-CoA dehydrogenase	2.97693	8.08111e-59
PA1828	-	short-chain dehydrogenase	2.9321	1.86843e-48
PA4563	rpsT	30S ribosomal protein S20	2.93145	2.89926e-30
PA1989	pqqE	coenzyme PQQ synthesis protein E	2.90908	1.04574e-35
PA2009	hmgA	homogentisate 1,2-dioxygenase	2.74156	3.13523e-41
PA0507	-	acyl-CoA dehydrogenase	2.6591	1.61286e-47
PA1988	pqqD	coenzyme PQQ synthesis protein D	2.65514	0.000230434
PA5316	rpmB	50S ribosomal protein L28	2.65333	2.65838e-08
PA3824.1			2.64709	0.000922672
PA4935	rpsF	30S ribosomal protein S6	2.64026	2.30507e-40
PA5570	rpmH	50S ribosomal protein L34	2.55071	1.65624e-11
PA1986	pqqB	coenzyme PQQ synthesis protein B	2.52949	1.35075e-26
PA4937.2			2.52016	0.000237859
PA2007	maiA	maleylacetoacetate isomerase	2.5114	2.67965e-34
PA2008	fahA	fumarylacetoacetase	2.50725	8.67239e-31
PA4258	rplV	50S ribosomal protein L22	2.50297	1.98794e-17
PA2081	kynB	kynurenine formamidase KynB	2.47973	3.89017e-31
PA3745	rpsP	30S ribosomal protein S16	2.47395	4.98343e-24
PA4934	rpsR	30S ribosomal protein S18	2.44267	1.01501e-13
PA3454	-	acyl-CoA thiolase	2.4379	2.82181e-30
PA1975	-	hypothetical protein	2.40814	0.00098352
PA1978	-	glycerol metabolism activator	2.39634	1.90712e-22
PA1976	"ercS'"	sensor histidine kinase	2.36761	4.42079e-21
PA3283	-	hypothetical protein	2.33553	8.0984e-24
PA3744	rimM	ribosome maturation factor RimM	2.30431	8.68089e-29
PA0566	-	hypothetical protein	2.27694	1.15545e-30
PA1977	-	hypothetical protein	2.26538	3.3259e-15
PA1987	pqqC	pyrroloquinoline-quinone synthase	2.26334	7.05108e-21
PA1123	-	hypothetical protein	2.23863	6.00082e-28
PA4259	rpsS	30S ribosomal protein S19	2.21948	1.85653e-22
PA0579	rpsU	30S ribosomal protein S21	2.19411	6.5344e-24
PA1198	-	hypothetical protein	2.18961	2.18839e-30
PA3534	-	oxidoreductase	2.17853	1.17691e-26
PA5234	-	oxidoreductase	2.1706	6.7255e-33
PA3277	-	short-chain dehydrogenase	2.15181	1.30831e-25
PA2495	oprN	multidrug efflux outer membrane protein OprN	2.13888	7.21464e-25
PA3420	-	transcriptional regulator	2.13033	3.13999e-28
PA4264	rpsJ	30S ribosomal protein S10	2.12651	1.51132e-28
PA4356	xenB	xenobiotic reductase	2.11914	2.34983e-19
PA1555.1	ccoQ2	cytochrome C oxidase cbb3-type subunit CcoQ	2.11351	0.0402842
PA4692	-	sulfite oxidase subunit YedY	2.10907	2.70552e-21
PA4654	-	major facilitator superfamily transporter	2.06576	5.49914e-25
PA3743	trmD	tRNA (guanine-N(1)-)-methyltransferase	2.05582	1.88207e-21
PA1673	-	bacteriohemerythrin	2.0475	2.63049e-21
PA2146	-	hypothetical protein	2.04665	2.15581e-24
PA4256	rplP	50S ribosomal protein L16	2.03636	1.1094e-20
PA4433	rplM	50S ribosomal protein L13	2.02165	1.35556e-20
PA1982	exaA	quinoprotein ethanol dehydrogenase	2.02103	2.97895e-15
PA3387	rhlG	3-oxoacyl-ACP reductase	1.99518	1.51159e-18
PA4241	rpsM	30S ribosomal protein S13	1.9828	5.24128e-16
PA3427	-	short-chain dehydrogenase	1.96344	3.11317e-28
PA1990	pqqH	peptidase	1.90224	1.02573e-12
PA2080	kynU	kynureninase KynU	1.88975	4.67802e-15
PA3572	-	hypothetical protein	1.86771	5.17198e-19
PA4357	-	hypothetical protein	1.85187	2.37787e-07
PA4249	rpsH	30S ribosomal protein S8	1.85123	9.13556e-19
PA1636	kdpD	two-component sensor KdpD	1.83951	1.22938e-20
PA2851	efp	elongation factor P	1.82758	2.85248e-16
PA4746.1			1.80762	2.38189e-06
PA3453	-	hypothetical protein	1.79923	2.3841e-10
PA4262	rplD	50S ribosomal protein L4	1.76407	1.09563e-17
PA4244	rplO	50S ribosomal protein L15	1.75876	3.31909e-16
PA4257	rpsC	30S ribosomal protein S3	1.75756	2.20311e-17
PA4746	-	hypothetical protein	1.75623	1.78958e-09
PA4653	-	hypothetical protein	1.73963	6.19308e-16
PA0840	-	oxidoreductase	1.717	1.84573e-13
PA4239	rpsD	30S ribosomal protein S4	1.70038	2.79712e-16
PA4933	-	hypothetical protein	1.6991	1.66414e-12
PA2494	mexF	resistance-nodulation-cell division (RND) multidrug efflux transporter MexF	1.69717	6.42299e-20
PA3282	-	hypothetical protein	1.68873	1.19485e-10
PA0541	-	hypothetical protein	1.68602	6.45458e-14
PA4277.3			1.67982	3.94515e-08
PA4530	-	zinc-binding protein	1.67485	0.000104875
PA0423	pasP	hypothetical protein	1.66286	1.53135e-11
PA1649	-	short-chain dehydrogenase	1.6576	2.44435e-12
PA4242	rpmJ	50S ribosomal protein L36	1.65439	0.00234205
PA1829	-	hypothetical protein	1.61436	1.56088e-14
PA4451	-	hypothetical protein	1.61283	1.85066e-10
PA3818	-	type III secretion system regulator SuhB	1.61207	3.06972e-15
PA3186	oprB	porin B	1.61019	4.84294e-16
PA5173	arcC	carbamate kinase	1.60928	0.00335279
PA4261	rplW	50S ribosomal protein L23	1.5923	6.97087e-08
PA5549	glmS	glucosamine--fructose-6-phosphate aminotransferase	1.5899	8.05354e-16
PA1398	-	hypothetical protein	1.58684	6.27801e-07
PA4937.1			1.58551	7.44741e-08
PA4272.1			1.58183	0.0109327
PA0460	-	hypothetical protein	1.57357	5.06191e-10
PA4782	-	hypothetical protein	1.57018	0.000270403
PA4176	ppiC2	peptidyl-prolyl cis-trans isomerase C2	1.56597	1.23417e-17
PA4932	rplI	50S ribosomal protein L9	1.55919	2.04853e-14
PA1775	cmpX	hypothetical protein	1.54184	3.47236e-17
PA1594	-	hypothetical protein	1.54036	0.000297817
PA1471	-	hypothetical protein	1.53777	9.28468e-10
PA1481	ccmG	cytochrome c-type biogenesis protein CcmG	1.5323	1.16052e-07
PA1647	-	sulfate transporter	1.52802	1.59963e-12
PA4670	prs	ribose-phosphate pyrophosphokinase	1.51946	5.17652e-12
PA1748	-	enoyl-CoA hydratase	1.51856	2.30027e-08
PA5049	rpmE	50S ribosomal protein L31	1.51545	3.45449e-12
PA4740	pnp	polynucleotide phosphorylase	1.51187	7.62102e-18
PA0567	-	hypothetical protein	1.50978	1.83399e-09
PA1077	flgB	flagellar basal-body rod protein FlgB	1.50962	4.17849e-06
PA3472	-	hypothetical protein	1.50813	2.46845e-10
PA3573	-	major facilitator superfamily transporter	1.50179	1.84487e-11
PA2010	-	transcriptional regulator	1.50151	9.2841e-10
PA0542	-	hypothetical protein	1.50004	1.73299e-13
PA4268	rpsL	30S ribosomal protein S12	1.49742	1.30952e-16
PA1842	-	hypothetical protein	1.49579	2.3702e-10
PA4267	rpsG	30S ribosomal protein S7	1.49067	4.77719e-13
PA0604	-	ABC transporter	1.48493	6.03673e-10
PA5192	pckA	phosphoenolpyruvate carboxykinase	1.4843	1.70385e-12
PA3187	-	ABC transporter ATP-binding protein	1.48381	5.35163e-11
PA4248	rplF	50S ribosomal protein L6	1.47721	1.64289e-13
PA4432	rpsI	30S ribosomal protein S9	1.46979	2.56612e-08
PA2190	-	hypothetical protein	1.46778	5.21359e-14
PA2171	-	hypothetical protein	1.46768	7.17743e-13
PA4253	rplN	50S ribosomal protein L14	1.46701	5.00203e-12
PA4346	-	hypothetical protein	1.45773	6.55997e-05
PA1482	ccmH	cytochrome c-type biogenesis protein CcmH	1.45371	2.4605e-06
PA4671	-	50S ribosomal protein L25/general stress protein Ctc	1.42773	3.2556e-12
PA2134	-	hypothetical protein	1.42453	1.0898e-07
PA4240	rpsK	30S ribosomal protein S11	1.4242	7.96801e-08
PA5569	rnpA	ribonuclease P	1.41898	2.77823e-09
PA4247	rplR	50S ribosomal protein L18	1.41744	5.50324e-08
PA4237	rplQ	50S ribosomal protein L17	1.41121	2.86306e-11
PA3525	argG	argininosuccinate synthase	1.40434	2.83461e-13
PA0380	-	sulfur carrier protein ThiS	1.40204	0.00186941
PA0355	pfpI	protease PfpI	1.40065	4.20348e-07
PA4438	-	hypothetical protein	1.39652	0.000145275
PA4291	-	hypothetical protein	1.38939	4.80063e-09
PA4743	rbfA	ribosome-binding factor A	1.385	0.000186315
PA4848	accC	acetyl-CoA carboxylase biotin carboxylase subunit	1.38473	2.14677e-13
PA4499	psdR	transcriptional regulator	1.37527	4.21061e-11
PA2549	-	hypothetical protein	1.37283	3.54951e-09
PA4031	ppa	inorganic pyrophosphatase	1.36511	3.28483e-09
PA2159	-	hypothetical protein	1.36394	1.616e-06
PA2381	-	hypothetical protein	1.35054	1.94181e-12
PA0952	-	hypothetical protein	1.34949	2.12626e-06
PA4748	tpiA	triosephosphate isomerase	1.34742	4.3849e-12
PA2501	-	hypothetical protein	1.33984	3.59481e-09
PA0887.1			1.33956	0.000601407
PA3245	minE	cell division topological specificity factor MinE	1.33808	0.00605844
PA4348	-	hypothetical protein	1.33717	3.50504e-13
PA1796.1			1.33703	4.03615e-05
PA1429	-	cation-transporting P-type ATPase	1.32409	1.16083e-11
PA4029	-	hypothetical protein	1.30867	1.57441e-06
PA3639	accA	acetyl-CoA carboxylase carboxyltransferase subunit alpha	1.30243	5.59111e-12
PA5170	arcD	arginine/ornithine antiporter	1.30114	2.18225e-09
PA0363	coaD	phosphopantetheine adenylyltransferase	1.29977	2.78396e-05
PA4246	rpsE	30S ribosomal protein S5	1.29163	1.92875e-10
PA1650	-	transporter	1.2871	7.42284e-10
PA0059	osmC	osmotically inducible protein OsmC	1.28398	1.47549e-08
PA3397	fpr	ferredoxin-NADP reductase	1.27234	2.12495e-07
PA4742	truB	tRNA pseudouridine synthase B	1.27144	9.94051e-12
PA4847	accB	acetyl-CoA carboxylase biotin carboxyl carrier protein subunit	1.26877	2.40773e-08
PA0526	-	hypothetical protein	1.26792	0.0144775
PA1774	crfX	hypothetical protein	1.26504	5.56481e-08
PA2619	infA	translation initiation factor IF-1	1.25792	4.31641e-06
PA4568	rplU	50S ribosomal protein L21	1.25709	4.31055e-08
PA4266	fusA1	elongation factor G	1.25574	1.89954e-13
PA4250	rpsN	30S ribosomal protein S14	1.2556	2.94283e-08
PA4853	fis	Fis family transcriptional regulator	1.254	0.00442054
PA3428	-	hypothetical protein	1.25062	1.55835e-06
PA2184	-	hypothetical protein	1.24882	0.000120353
PA5303	-	hypothetical protein	1.24467	9.40315e-05
PA4251	rplE	50S ribosomal protein L5	1.24409	5.31123e-10
PA3746	ffh	signal recognition particle protein Ffh	1.24217	1.32908e-09
PA4741	rpsO	30S ribosomal protein S15	1.23891	1.76567e-11
PA5298	-	xanthine phosphoribosyltransferase	1.23885	4.07217e-06
PA4559	lspA	lipoprotein signal peptidase	1.23754	0.000543929
PA2143	-	hypothetical protein	1.23616	0.000235125
PA1651	-	transporter	1.23129	8.98174e-10
PA1428	-	hypothetical protein	1.23042	0.00039498
PA5420	purU2	formyltetrahydrofolate deformylase	1.22591	3.11384e-06
PA4260	rplB	50S ribosomal protein L2	1.22312	3.3797e-09
PA1063	-	hypothetical protein	1.2203	0.0182509
PA3112	accD	acetyl-CoA carboxylase carboxyltransferase subunit beta	1.21929	5.17912e-10
PA4482	gatC	aspartyl/glutamyl-tRNA amidotransferase subunit C	1.21608	8.21148e-06
PA5172	arcB	ornithine carbamoyltransferase	1.21333	0.0305302
PA3612	-	hypothetical protein	1.21197	0.000292851
PA4347	-	hypothetical protein	1.20758	5.35005e-08
PA3079	-	hypothetical protein	1.19748	6.76469e-10
PA4006	nadD	nicotinic acid mononucleotide adenylyltransferase	1.18873	2.72747e-06
PA4542	clpB	chaperone protein ClpB	1.18753	5.34064e-07
PA1555	ccoP2	cytochrome C oxidase cbb3-type subunit CcoP	1.18735	2.22017e-10
PA4243	secY	preprotein translocase subunit SecY	1.18481	1.38978e-11
PA5036	gltB	glutamate synthase subunit alpha	1.18274	3.11701e-11
PA4325	-	hypothetical protein	1.17358	2.81436e-08
PA4811	fdnH	nitrate-inducible formate dehydrogenase subunit beta	1.16993	5.12869e-10
PA4723	dksA	suppressor protein DksA	1.16889	1.01887e-07
PA4691	-	sulfite oxidase subunit YedZ	1.16172	5.8778e-05
PA4810	fdnI	nitrate-inducible formate dehydrogenase subunit gamma	1.15684	4.88331e-08
PA5035	gltD	glutamate synthase subunit beta	1.15434	2.25243e-09
PA0706	cat	chloramphenicol acetyltransferase	1.14955	6.77098e-07
PA3113	trpF	"N-(5'-phosphoribosyl)anthranilate isomerase"	1.14498	6.44555e-10
PA4042	xseB	exodeoxyribonuclease VII small subunit	1.14315	0.00623055
PA1913	-	hypothetical protein	1.13855	7.95303e-05
PA4252	rplX	50S ribosomal protein L24	1.13792	0.000494337
PA4238	rpoA	DNA-directed RNA polymerase subunit alpha	1.13716	1.3769e-09
PA5137	-	hypothetical protein	1.13484	0.00107325
PA3685	-	hypothetical protein	1.13093	6.15779e-05
PA3178	-	hypothetical protein	1.12779	6.55442e-05
PA4761	dnaK	molecular chaperone DnaK	1.12695	5.75778e-07
PA4534	-	hypothetical protein	1.12472	6.29981e-06
PA2950	-	reductase	1.11997	2.72111e-07
PA1584	sdhB	succinate dehydrogenase iron-sulfur subunit	1.11877	3.10089e-09
PA2493	mexE	resistance-nodulation-cell division (RND) multidrug efflux membrane fusion protein MexE	1.11045	4.0389e-10
PA5460	-	hypothetical protein	1.11038	2.39655e-09
PA4962	-	hypothetical protein	1.10877	0.00775981
PA1343	-	hypothetical protein	1.10413	0.0146407
PA3274	-	hypothetical protein	1.10375	9.47152e-06
PA3886a	-	hypothetical protein	1.10177	0.0288653
PA1483	cycH	cytochrome c-type biogenesis protein CycH	1.10019	3.9077e-07
PA4481	mreB	rod shape-determining protein MreB	1.09998	1.68641e-06
PA3791	-	hypothetical protein	1.09959	1.61953e-08
PA5357	-	hypothetical protein	1.09792	5.17542e-07
PA1823	-	NADH pyrophosphatase	1.09763	1.72134e-05
PA1841	-	hypothetical protein	1.09754	2.23853e-06
PA4007	proA	gamma-glutamyl phosphate reductase	1.09379	1.19355e-08
PA1082	flgG	flagellar basal body rod protein FlgG	1.09119	3.43552e-08
PA1011	-	hypothetical protein	1.09103	4.9468e-07
PA5528	-	hypothetical protein	1.09027	6.34582e-07
PA3188	-	sugar ABC transporter permease	1.08742	0.000189787
PA4254	rpsQ	30S ribosomal protein S17	1.08568	0.000644169
PA0932	cysM	cysteine synthase B	1.08509	7.8008e-08
PA3656	rpsB	30S ribosomal protein S2	1.08178	1.86146e-08
PA1581	sdhC	succinate dehydrogenase subunit C	1.08145	3.4084e-06
PA2832	tpm	thiopurine S-methyltransferase	1.08137	1.79726e-05
PA3726	-	hypothetical protein	1.07696	0.00909596
PA2575	-	hypothetical protein	1.0769	0.000698107
PA3655	tsf	elongation factor Ts	1.07675	9.72488e-08
PA0975	-	radical activating enzyme	1.07627	4.43224e-05
PA4329	pykA	pyruvate kinase	1.07481	2.39965e-09
PA1480	ccmF	cytochrome c-type biogenesis protein CcmF	1.07404	1.89765e-08
PA1800	tig	trigger factor	1.07359	1.46323e-09
PA3686	adk	adenylate kinase	1.07234	1.79431e-05
PA1479	ccmE	cytochrome c-type biogenesis protein CcmE	1.0667	0.00057895
PA5074	-	ABC transporter ATP-binding protein	1.06644	0.00089771
PA0459	-	chaperone protein ClpB	1.06329	1.69566e-05
PA1353	-	hypothetical protein	1.05814	0.000152179
PA5128	secB	preprotein translocase subunit SecB	1.05661	0.000192191
PA1098	fleS	two-component sensor	1.05361	9.02819e-08
PA5559	atpE	ATP synthase subunit C	1.05105	0.00231669
PA1399	-	transcriptional regulator	1.0509	1.63011e-05
PA0663	-	hypothetical protein	1.05008	0.00236178
PA3802	hisS	histidine--tRNA ligase	1.04789	3.44297e-05
PA5174	-	beta-ketoacyl synthase	1.04612	9.04453e-10
PA3457	-	hypothetical protein	1.04355	5.88438e-07
PA2028	-	transcriptional regulator	1.04129	0.000222991
PA1637	kdpE	two-component response regulator KdpE	1.04057	8.77989e-06
PA5127	-	rRNA methylase	1.04035	0.00974422
PA0778	icp	inhibitor of cysteine peptidase	1.0387	0.00920169
PA3769	guaA	GMP synthase	1.0375	2.09997e-06
PA2754a	-	hypothetical protein	1.03723	0.000260898
PA0433	-	hypothetical protein	1.03041	0.0013546
PA0595	ostA	organic solvent tolerance protein OstA	1.0288	2.34799e-08
PA0540	-	hypothetical protein	1.02622	0.00377111
PA2154	-	hypothetical protein	1.02491	0.000155264
PA3827	-	hypothetical protein	1.0241	5.39582e-05
PA1974	-	hypothetical protein	1.02407	0.00079629
PA2169	-	hypothetical protein	1.02251	3.99685e-05
PA1192	-	tRNA 2-thiocytidine biosynthesis protein TtcA	1.01977	2.71891e-05
PA2160	-	glycosyl hydrolase	1.01571	1.15844e-05
PA3001	-	glyceraldehyde-3-phosphate dehydrogenase	1.01285	9.61173e-09
PA3822	-	preprotein translocase subunit YajC	1.01144	0.00406966
PA1476	ccmB	heme exporter protein CcmB	1.01137	2.88614e-05
PA4602	glyA3	serine hydroxymethyltransferase	1.0086	4.0779e-07
PA4973	thiC	thiamine biosynthesis protein ThiC	1.00751	7.17068e-07
PA0963	aspS	aspartate--tRNA ligase	1.00616	5.66749e-07
PA2971	-	hypothetical protein	1.00305	2.96131e-05
PA3903	prfC	peptide chain release factor 3	1.00275	0.000105942
PA0024	hemF	coproporphyrinogen III oxidase	1.00249	6.7172e-05
PA0263.1			1.00092	0.0228195
PA1745	-	hypothetical protein	-1.00013	1.26907e-06
PA2778	-	hypothetical protein	-1.00307	4.33518e-08
PA5436	-	acetyl-CoA carboxylase subunit alpha	-1.00639	8.33639e-06
PA0491	-	transcriptional regulator	-1.00666	0.000237367
PA5498	-	adhesin	-1.00906	2.72225e-06
PA4127	hpcG	2-oxo-hepta-3-ene-1,7-dioic acid hydratase	-1.01384	0.00226139
PA2724	-	hypothetical protein	-1.01404	0.00107931
PA4657	-	hypothetical protein	-1.01617	6.05049e-08
PA3945	-	hypothetical protein	-1.01715	4.58265e-07
PA3042	-	hypothetical protein	-1.02241	0.000258094
PA4159	fepB	iron-enterobactin transporter periplasmic binding protein	-1.0258	0.000487503
PA2683	-	serine/threonine dehydratase	-1.02738	4.4865e-07
PA3723	-	FMN oxidoreductase	-1.02997	6.87068e-09
PA2620	clpA	ATP-binding protease component ClpA	-1.0355	2.53022e-09
PA4758	carA	carbamoyl phosphate synthase small subunit	-1.03586	6.45632e-07
PA0111	-	hypothetical protein	-1.03665	0.000140579
PA2273	soxR	redox-sensitive transcriptional activator SoxR	-1.03928	0.000172328
PA1225	-	NAD(P)H dehydrogenase	-1.0418	0.00756768
PA1877	-	secretion protein	-1.04491	1.0779e-06
PA3226	-	hydrolase	-1.04675	1.85779e-06
PA0452	-	hypothetical protein	-1.0503	5.5124e-08
PA1463	-	hypothetical protein	-1.05068	3.15048e-06
PA2443	sdaA	L-serine dehydratase	-1.05578	2.20762e-09
PA2572	-	two-component response regulator	-1.05621	1.13445e-08
PA0878	-	hypothetical protein	-1.05883	9.74006e-05
PA3066	-	hypothetical protein	-1.05959	0.000171757
PA4309	pctA	chemotactic transducer PctA	-1.06299	4.37911e-06
PA2758	-	transcriptional regulator	-1.07254	6.4135e-08
PA5446	-	hypothetical protein	-1.07484	2.3188e-09
PA0882	-	hypothetical protein	-1.08157	6.20992e-05
PA2226	-	hypothetical protein	-1.08502	0.018784
PA2227	vqsM	HTH-type transcriptional regulator VqsM	-1.08557	0.00576572
PA3688	-	hypothetical protein	-1.08598	1.25827e-08
PA5061	-	hypothetical protein	-1.0883	2.20211e-05
PA2249	bkdB	branched-chain alpha-keto acid dehydrogenase complex lipoamide acyltransferase	-1.08943	7.78391e-06
PA0479	-	transcriptional regulator	-1.09015	6.5104e-05
PA0387	-	non-canonical purine NTP pyrophosphatase	-1.10088	4.64339e-09
PA0215	-	malonate transporter MadL	-1.10411	1.92646e-07
PA0214	-	acyl transferase	-1.10484	4.04992e-09
PA0269	-	hypothetical protein	-1.1084	3.88308e-05
PA2297	-	ferredoxin	-1.11123	0.0132586
PA0998	pqsC	hypothetical protein	-1.1155	0.000457653
PA2121	-	transcriptional regulator	-1.12046	4.79311e-08
PA2248	bkdA2	2-oxoisovalerate dehydrogenase subunit beta	-1.12205	1.07129e-06
PA2024	-	ring-cleaving dioxygenase	-1.12391	1.57436e-07
PA1151	imm2	pyocin-S2 immunity protein	-1.13956	0.00026396
PA4648	-	hypothetical protein	-1.14303	2.4208e-06
PA0879	-	acyl-CoA dehydrogenase	-1.14605	3.10349e-05
PA3329	-	hypothetical protein	-1.15046	8.03951e-05
PA0388	-	hypothetical protein	-1.15588	3.92401e-10
PA0436	-	transcriptional regulator	-1.16112	1.16512e-06
PA1093	-	hypothetical protein	-1.16117	1.56403e-09
PA1190	-	hypothetical protein	-1.16898	2.8914e-07
PA4080	-	response regulator	-1.16957	0.00745396
PA3375	-	ABC transporter ATP-binding protein	-1.17038	0.0193091
PA5161	rmlB	dTDP-D-glucose 4,6-dehydratase	-1.17547	1.2829e-09
PA2305	ambB	protein AmbB	-1.18028	6.45996e-07
PA3331	-	cytochrome P450	-1.18223	0.000121004
PA0881	-	hypothetical protein	-1.18248	0.000150102
PA5499	np20	transcriptional regulator	-1.18598	9.9822e-08
PA4027	-	hypothetical protein	-1.18915	3.9692e-09
PA2291	-	glucose-sensitive porin	-1.19534	4.92735e-09
PA4296	pprB	two-component response regulator PprB	-1.19798	4.02034e-10
PA2519	xylS	transcriptional regulator XylS	-1.19982	4.41992e-06
PA1310	phnW	2-aminoethylphosphonate--pyruvate transaminase	-1.20738	1.16662e-07
PA3735	thrC	threonine synthase	-1.21547	1.74593e-10
PA0129	gabP	gamma-aminobutyrate permease	-1.21881	9.85099e-08
PA5404	-	hypothetical protein	-1.23037	0.0408052
PA1128	-	transcriptional regulator	-1.23293	2.34314e-05
PA0451	-	hypothetical protein	-1.23699	3.29403e-13
PA2460	-	hypothetical protein	-1.23941	0.0024149
PA0007	-	hypothetical protein	-1.25334	1.10539e-11
PA5435	-	pyruvate carboxylase subunit B	-1.25463	0.0157571
PA2510	catR	transcriptional regulator CatR	-1.2593	1.26415e-08
PA3418	ldh	leucine dehydrogenase	-1.26291	4.44174e-10
PA0210	mdcC	malonate decarboxylase acyl carrier protein	-1.26747	1.5664e-06
PA2302	ambE	protein AmbE	-1.27714	1.31926e-07
PA0833	-	hypothetical protein	-1.27809	5.28088e-11
PA5429	aspA	aspartate ammonia-lyase	-1.29704	6.48224e-13
PA1728	-	hypothetical protein	-1.29937	6.84157e-12
PA0174	-	hypothetical protein	-1.30209	1.95387e-07
PA0232	pcaC	4-carboxymuconolactone decarboxylase	-1.30986	4.02526e-05
PA0106	coxA	cytochrome C oxidase subunit I	-1.31642	1.41291e-09
PA0999	pqsD	3-oxoacyl-ACP synthase	-1.31685	6.87071e-07
PA1516	-	hypothetical protein	-1.32006	1.0958e-05
PA2779	-	hypothetical protein	-1.32466	2.72992e-09
PA3224	-	hypothetical protein	-1.33044	6.97863e-09
PA2069	-	carbamoyl transferase	-1.33108	2.93072e-07
PA2601	-	transcriptional regulator	-1.33325	1.57135e-08
PA1518	-	5-hydroxyisourate hydrolase	-1.33852	4.95614e-07
PA0849	trxB2	thioredoxin reductase	-1.34111	2.90833e-09
PA4206	mexH	resistance-nodulation-cell division (RND) efflux membrane fusion protein	-1.34171	5.43533e-06
PA0788	-	hypothetical protein	-1.34176	2.00047e-12
PA5432	-	acetyltransferase	-1.34491	3.69844e-06
PA4384	-	hypothetical protein	-1.34676	9.27792e-07
PA1656	-	hypothetical protein	-1.35789	2.39563e-06
PA3478	rhlB	rhamnosyltransferase subunit B	-1.35792	7.78261e-13
PA2588	-	transcriptional regulator	-1.36754	1.54701e-10
PA0110	-	hypothetical protein	-1.37174	1.26073e-10
PA0213	-	phosphoribosyl-dephospho-CoA transferase	-1.37736	1.76126e-11
PA0212	mdcE	malonate decarboxylase subunit gamma	-1.39531	2.02536e-13
PA0996	pqsA	anthranilate--CoA ligase	-1.40737	5.13153e-09
PA0883	-	acyl-CoA lyase subunit beta	-1.40959	2.52287e-06
PA3363	amiR	aliphatic amidase regulator	-1.411	9.40443e-09
PA0173	-	chemotaxis response regulator protein-glutamate methylesterase	-1.41247	1.9082e-12
PA3581	glpF	glycerol uptake facilitator protein	-1.42949	9.3093e-07
PA1221	-	hypothetical protein	-1.45862	6.12408e-08
PA3225	-	transcriptional regulator	-1.47784	6.49174e-13
PA1000	pqsE	thioesterase PqsE	-1.50253	7.87415e-07
PA1092	fliC	B-type flagellin	-1.51615	2.3587e-17
PA3415	-	branched-chain alpha-keto acid dehydrogenase subunit E2	-1.51761	4.04699e-15
PA3067	-	transcriptional regulator	-1.52001	2.07929e-05
PA0997	pqsB	hypothetical protein	-1.53094	1.14847e-06
PA4306	flp	type IVb pilin Flp	-1.53366	7.66519e-18
PA3307	-	hypothetical protein	-1.53935	3.34909e-10
PA0211	mdcD	malonate decarboxylase subunit beta	-1.56531	5.8308e-15
PA2788	-	chemotaxis transducer	-1.57138	1.24967e-19
PA4293	pprA	two-component sensor PprA	-1.57158	1.09982e-18
PA0231	pcaD	3-oxoadipate enol-lactonase	-1.57242	2.21137e-06
PA4500	-	ABC transporter	-1.58022	4.36829e-15
PA3582	glpK	glycerol kinase	-1.58965	2.4126e-15
PA3904	-	hypothetical protein	-1.58989	1.97429e-05
PA0230	pcaB	3-carboxy-cis,cis-muconate cycloisomerase	-1.59185	1.76471e-10
PA2790	-	hypothetical protein	-1.59574	4.12795e-19
PA3416	-	pyruvate dehydrogenase E1 component subunit beta	-1.6053	8.09834e-16
PA0175	-	chemotaxis protein methyltransferase	-1.61173	5.08749e-18
PA0245	aroQ2	3-dehydroquinate dehydratase	-1.61393	8.98713e-08
PA1784	-	hypothetical protein	-1.6181	9.58084e-16
PA3325	-	hypothetical protein	-1.63954	1.56893e-13
PA2516	xylZ	toluate 1,2-dioxygenase electron transfer subunit	-1.64072	3.42762e-14
PA0105	coxB	cytochrome C oxidase subunit II	-1.64281	3.30175e-15
PA0209	-	"2-(5''-triphosphoribosyl)-3'-dephosphocoenzyme-A synthase"	-1.64867	1.25447e-15
PA4677	-	hypothetical protein	-1.65833	7.13824e-15
PA4134	-	hypothetical protein	-1.66863	3.74242e-06
PA3328	-	FAD-dependent monooxygenase	-1.66913	3.97888e-06
PA0805	-	hypothetical protein	-1.67114	1.28306e-15
PA3330	-	short-chain dehydrogenase	-1.67631	3.8093e-07
PA3333	fabH2	3-oxoacyl-ACP synthase III	-1.67754	4.60214e-06
PA0179	-	two-component response regulator	-1.67857	2.48343e-23
PA2511	-	transcriptional regulator	-1.69543	2.17716e-18
PA4129	-	hypothetical protein	-1.70135	6.35744e-14
PA0242	-	hypothetical protein	-1.71253	5.44066e-12
PA1875	-	hypothetical protein	-1.72881	6.33341e-14
PA0107	-	cytochrome C oxidase assembly protein	-1.74368	1.87251e-11
PA4294	-	hypothetical protein	-1.74982	1.15298e-23
PA4128	-	2,4-dihydroxyhept-2-ene-1,7-dioic acid aldolase	-1.75303	1.28721e-13
PA3477	rhlR	transcriptional regulator RhlR	-1.75658	1.70875e-22
PA2328	-	hypothetical protein	-1.77182	9.08249e-09
PA3417	-	pyruvate dehydrogenase E1 component subunit alpha	-1.80521	2.56311e-19
PA4130	-	sulfite/nitrite reductase	-1.82184	4.8262e-24
PA1874	-	hypothetical protein	-1.83697	1.78942e-19
PA0176	aer2	aerotaxis transducer Aer2	-1.87759	2.72487e-23
PA3332	-	hypothetical protein	-1.89846	0.00037188
PA4217	phzS	hypothetical protein	-1.92471	5.82089e-18
PA0178	-	two-component sensor	-1.93411	7.05418e-29
PA1129	-	glutathione transferase FosA	-1.95041	1.14488e-11
PA0177	-	purine-binding chemotaxis protein	-1.96782	4.74939e-24
PA1869	-	acyl carrier protein	-1.96885	2.68192e-15
PA0208	mdcA	malonate decarboxylase subunit alpha	-1.98086	1.63553e-19
PA4078	-	nonribosomal peptide synthetase	-2.01797	7.49579e-26
PA2763a	-	hypothetical protein	-2.04399	2.77541e-08
PA2592	-	spermidine/putrescine-binding protein	-2.07069	7.90634e-23
PA5220	-	hypothetical protein	-2.07726	4.90702e-21
PA4216	phzG1	"pyridoxamine 5'-phosphate oxidase"	-2.11697	4.46736e-08
PA0229	pcaT	dicarboxylic acid transporter PcaT	-2.14199	1.44075e-14
PA2194	hcnB	hydrogen cyanide synthase subunit HcnB	-2.19422	5.09674e-21
PA2274	-	hypothetical protein	-2.27123	7.17749e-07
PA0052	-	hypothetical protein	-2.29635	1.73158e-25
PA3334	-	acyl carrier protein	-2.32034	9.05166e-08
PA3584	glpD	glycerol-3-phosphate dehydrogenase	-2.38853	4.40723e-06
PA2329	-	ABC transporter ATP-binding protein	-2.42462	8.12518e-12
PA4212	phzC1	phenazine biosynthesis protein PhzC	-2.46084	1.42819e-14
PA2195	hcnC	hydrogen cyanide synthase subunit HcnC	-2.50248	1.10642e-37
PA2682	-	hypothetical protein	-2.50839	1.36003e-39
PA1131	-	major facilitator superfamily transporter	-2.51034	5.95009e-37
PA1130	rhlC	rhamnosyltransferase	-2.52243	4.66531e-44
PA2563	-	sulfate transporter	-2.54504	4.88563e-41
PA4208	opmD	hypothetical protein	-2.59809	3.42135e-32
PA1430	lasR	transcriptional regulator LasR	-2.62547	4.53851e-48
PA0130	-	3-oxopropanoate dehydrogenase	-2.807	1.45436e-34
PA3724	lasB	elastase LasB	-2.82309	2.04402e-41
PA0131	-	beta-alanine degradation protein BauB	-2.84566	9.8808e-23
PA4917	-	hypothetical protein	-2.9437	3.34825e-38
PA3520	-	hypothetical protein	-2.97336	1.81788e-24
PA3326	-	ATP-dependent Clp protease proteolytic subunit	-3.08805	1.93624e-60
PA3476	rhlI	acyl-homoserine-lactone synthase	-3.11008	5.41373e-58
PA2330	-	hypothetical protein	-3.16366	1.54829e-24
PA2565	-	hypothetical protein	-3.1652	2.70666e-29
PA0228	pcaF	beta-ketoadipyl CoA thiolase	-3.19916	4.32354e-30
PA4133	-	cbb3-type cytochrome C oxidase subunit I	-3.25771	9.97452e-52
PA3734	-	hypothetical protein	-3.27504	9.0276e-57
PA2564	-	trans-aconitate 2-methyltransferase	-3.47974	2.13909e-63
PA4209	phzM	phenazine-specific methyltransferase	-3.48931	6.49768e-73
PA0227	-	CoA transferase subunit B	-3.50138	3.34757e-09
PA1431	rsaL	regulatory protein RsaL	-3.52632	1.83912e-47
PA0132	-	beta alanine--pyruvate transaminase	-3.55289	3.89904e-44
PA2193	hcnA	hydrogen cyanide synthase subunit HcnA	-3.58795	1.36693e-25
PA2331	-	hypothetical protein	-3.705	9.85824e-28
PA0226	-	CoA transferase subunit A	-3.77325	1.87397e-11
PA4141	-	hypothetical protein	-3.79661	3.07425e-58
PA2515	xylL	1,6-dihydroxycyclohexa-2,4-diene-1-carboxylate dehydrogenase	-3.83269	2.58421e-74
PA2566	-	hypothetical protein	-3.97896	5.46167e-103
PA2591	-	transcriptional regulator	-4.14302	2.27746e-94
PA2506	-	hypothetical protein	-4.29778	1.2025e-34
PA0123	-	transcriptional regulator	-4.47812	3.71446e-80
PA2514	antC	anthranilate dioxygenase reductase	-4.50429	7.27812e-121
PA4280.5			-4.58692	0.0133922
PA1904	phzF2	trans-2,3-dihydro-3-hydroxyanthranilate isomerase	-4.60997	0.0431875
PA3362	-	transporter protein AmiS	-4.78892	1.2132e-142
PA4210	phzA1	phenazine biosynthesis protein	-5.00282	3.54997e-27
PA3479	rhlA	rhamnosyltransferase subunit A	-5.01423	1.3823e-107
PA4211	phzB1	phenazine biosynthesis protein	-5.25263	1.69399e-30
PA2513	antB	anthranilate dioxygenase small subunit	-5.35898	4.13238e-118
PA2509	catB	muconate cycloisomerase I	-5.36243	4.05223e-81
PA2507	catA	catechol 1,2-dioxygenase	-5.6067	3.08435e-107
PA2508	catC	muconolactone delta-isomerase	-6.1177	3.22567e-61
PA0122	-	hypothetical protein	-6.14826	3.12766e-249
PA2570	lecA	PA-I galactophilic lectin	-6.88486	1.16069e-76
PA2512	antA	anthranilate dioxygenase large subunit	-6.88896	2.4289e-251
PA3361	lecB	fucose-binding lectin PA-IIL	-8.96866	0

## Sheet: QS genes 
Locus tag	Gene	Function annotation	log2 (Fold Change)	SD
PA1432	lasI	acyl-homoserine-lactone synthase	-0.662033	0.185174
PA1430	lasR	transcriptional regulator LasR	-2.62547	0.180231
PA3476	rhlI	acyl-homoserine-lactone synthase	-3.11008	0.193734
PA3477	rhlR	transcriptional regulator RhlR	-1.75658	0.180019
PA0996	pqsA	anthranilate--CoA ligase	-1.40737	0.24087
PA1000	pqsE	thioesterase PqsE	-1.50253	0.30425

## Sheet: Las core regulon
Locus tag	Gene	Function annotation	log2 (Fold Change)	SD
PA0122	PA0122	hypothetical protein	-6.14826	0.182342
PA2591	PA2591	transcriptional regulator	-4.14302	0.201029
PA2331	PA2331	hypothetical protein	-3.705	0.339466
PA2193	hcnA	hydrogen cyanide synthase subunit HcnA	-3.58795	0.343129
PA1431	rsaL	regulatory protein RsaL	-3.52632	0.243676
PA2330	PA2330	hypothetical protein	-3.16366	0.309435
PA3476	rhlI	acyl-homoserine-lactone synthase	-3.11008	0.193734
PA3326	PA3326	ATP-dependent Clp protease proteolytic subunit	-3.08805	0.188304
PA3724	lasB	elastase LasB	-2.82309	0.209424
PA1131	PA1131	major facilitator superfamily transporter	-2.51034	0.197672
PA2195	hcnC	hydrogen cyanide synthase subunit HcnC	-2.50248	0.195042
PA2194	hcnB	hydrogen cyanide synthase subunit HcnB	-2.19422	0.23325
PA2592	PA2592	spermidine/putrescine-binding protein	-2.07069	0.210529
PA1869	PA1869	acyl carrier protein	-1.96885	0.249067
PA3332	PA3332	hypothetical protein	-1.89846	0.533384
PA4130	PA4130	sulfite/nitrite reductase	-1.82184	0.180144
PA4128	PA4128	2,4-dihydroxyhept-2-ene-1,7-dioic acid aldolase	-1.75303	0.236656
PA4129	PA4129	hypothetical protein	-1.70135	0.226832
PA4134	PA4134	hypothetical protein	-1.66863	0.36077
PA4677	PA4677	hypothetical protein	-1.65833	0.213098
PA3904	PA3904	hypothetical protein	-1.58989	0.372534
PA1221	PA1221	hypothetical protein	-1.45862	0.269359
PA2302	ambE	protein AmbE	-1.27714	0.242059
PA2305	ambB	protein AmbB	-1.18028	0.237151
PA3329	PA3329	hypothetical protein	-1.15046	0.291757
PA2303	ambD	protein AmbD	-0.995995	0.401894
PA3475	pheC	cyclohexadienyl dehydratase	-0.957005	0.270042
PA1245	PA1245	hypothetical protein	-0.861557	0.240896
PA0852	cbpD	chitin-binding protein CbpD	-0.811539	0.198225
PA3327	PA3327	non-ribosomal peptide synthetase	-0.77549	0.180343
PA1246	aprD	alkaline protease secretion ATP-binding protein AprD	-0.746718	0.271981
PA4131	PA4131	iron-sulfur protein	-0.606495	0.231411
PA2304	ambC	protein AmbC	-0.603995	0.296535
