# Supplementary material for: Uncovering a hidden functional role of the XRE-cupin protein PsdR as a novel quorum-sensing regulator in Pseudomonas aeruginosa
Source: PLoS Pathog. 2024 Mar 14;20(3):e1012078. doi: 10.1371/journal.ppat.1012078 (PMC10965056; doi:10.1371/journal.ppat.1012078)
Supplement: S2 Table — (XLSX) [file ppat.1012078.s011.xlsx]

## Sheet: S2 Table
S2 Table. SRA data files used in this study.
SRA accesion number	Regulator mutant	Strain
PRJEB21307	mexZ	P. aeruginosa PAO1
PRJNA300924	hapZ、sagS	P. aeruginosa PAO1
PRJNA433727	rpoN	P. aeruginosa PAO1
PRJNA496467	mvfR、rhlR	P. aeruginosa PAO1
PRJNA525278	artR	P. aeruginosa PAO1
PRJNA527727	cdpR、gacA、gbdR、lasR、pchR、phoB、rsaL、sphR、vqsR、qscR、vqsM	P. aeruginosa PAO1
PRJNA626445	clpV3	P. aeruginosa PAO1
