# Supplementary material for: Uncovering a hidden functional role of the XRE-cupin protein PsdR as a novel quorum-sensing regulator in Pseudomonas aeruginosa
Source: PLoS Pathog. 2024 Mar 14;20(3):e1012078. doi: 10.1371/journal.ppat.1012078 (PMC10965056; doi:10.1371/journal.ppat.1012078)
Supplement: S3 Table — (XLSX) [file ppat.1012078.s012.xlsx]

## Sheet: S3 Table
S3 Table. List of P. aeruginosa PsdR variant isolates.
Accession number	Isolate	Protein sequence	Changed amino acid	Source	Host	Country	Collection time
WP_225062898.1	KPA66	MTVDRIGERLRRYRRAAKKTLHQVASESGLTASFLSQVERNLTGVSISSLANIAKSLNIPLNALFDQPAQPQPDSHEGERVRYTIEGQPLAYERLSSSFPGNLINAVKMNMPVGYQSELISHEGAEFSYVLSGQIVYTIEGRQYPLGAGDSVHFDATKTHCLANVGSDVAEVLTITTMGLFDDHPTP	A 38 V	N.A.	N.A.	Kenya: Kisumu	N.A.
WP_221904461.1	FADDI-PA060	MTVDRIGERLRRYRRAAKKTLHQVASESGLTASFLSQAERNLTGVSISSLANIAKSLNIPLNALFDQPAQPQPDSHEGERVRYTIEGQPLTYERLSSSFPGNLINAVKMNMPVGYQSELISHEGAEFSYVLSGQIVYTIEGRQYPLGAGDSVHFDATKTHCLANVGSDVAEVLTITTMGLFDDHPTP	A 91 T	Sputum	Homo sapiens	Denmark	2008
WP_216786994.1	TL1285	MTVDRIGERLRRYRRAAKKTLHQVASESGLTASFLSQAERNLTGVSISSLANIAKSLNIPINALFDQPAQPQPDSHEGERVRYTIEGQPLAYERLSSSFPGNLINAVKMNMPVGYQSELISHEGAEFSYVLSGQIVYTIEGRQYPLGAGDSVHFDATKTHCLANVGSDVAEVLTITTMGLFDDHPTP	L 61 I	N.A.	N.A.	China: Wenzhou	2008
WP_215579469.1	PA291	MTVDRIGERLRRYRRATKKTLHQVASESGLTASFLSQAERNLTGVSISSLANIAKSLNIPLNALFDQPAQPQPDSHEGERVRYTIEGQPLAYERLSSSFPGNLINAVKMNMPVGYQSELISHEGAEFSYVLSGQIVYTIEGRQYPLGAGDSVHFDATKTHCLANVGSDVAEALTITTMGLFDDHPTP	A 17 T, V 172 A	Sputum	Homo sapiens	USA: San Diego	2020
QSA93628.1	B17932	MTVDRIGERLRRYRRAAKKTLHQVASESGLTASFLSQAERNLTGVSISSLANIAKSLNIPLNALFDQPAQPQPDSHEGERVRYTIEGQPLAYERLSSSFPGNLINAVKMNMPVGYQSELISHEGAEFSYVLSGEIVYTIEGRQYPLGAGDSVHFDATKTHCLANVGSDVAEVLTITTMGLFDDHPTP	Q 134 E	Blood	Homo sapiens	India: Vellore	2014
QSA87637.1	B17416	MTVDRIGERLRRYRRAAKKTLHQVASESGLTASFLSQAERNLTGVSISSLANIAKSLNIPLNALFDQPAQPQPDSHEGERVRYTIEGQPLAYERLSSSFPGNLINAVKMNMPVGYQSELISHEGAEFSYVLSGEIVYTIEGRQYPLGAGDSVHFDATKTHCLANVGSDVAEVLTITTMGLFDDHPTP	Q 134 E	Blood	Homo sapiens	India: Vellore	2014
WP_181265527.1	417GLY	MTVDRIGERLRRYRRAAKKTLHQVASESGLTASFLSQAERNLTGVSISSLANIAKSLNIPLNALFDQPAQPQPDSHEGERVRYTIEGQPLAYERLSSSFPGNLINAVKMNMPVGYQSELISHEGAEFSYVLSGQIVYTIEGRQYPLGAGESVHFDATKTHCLANVGSDVAEVLTITTMGLFDDHPTP	D 150 E	Lung	Homo sapiens	United Kingdom	2000
WP_181264348.1	89577	MTVDRIGERLRRYRRAAKKTLHQVASESGLTASFLSQAELNLTGVSISSLANIAKSLNIPLNALFDQPAQPQPDSHEGERVRYTIEGQPLAYERLSSSFPGNLINAVKMNMPVGYQSELISHEGAEFSYVLSGQIVYTIEGRQYPLGAGDSVHFDATKTHCLANVGSDVAEVLTITTMGLFDDHPTP	R 40 L	Lung	N.A.	United Kingdom	2008
WP_181262936.1	PHELES24	MTVDRIGERLRRYRRAAKKTLHQVASESGLTASFLSQAERNLTGVSTSSLANIAKSLNIPLNALFDQPAQPQPDSHEGERVRYTIEGQPLAYERLSSSFPGNLINAVKMNMPVGYQSELISHEGAEFSYVLSGQIVYTIEGRQYPLGAGDSVHFDATKTHCLANVGSDVAEVLTITTMGLFDDHPTP	I 47 T	Lung	N.A.	United Kingdom	2013
WP_181129305.1	HS4	MIVDRIGERLRRYRRAAKKTLHQVASESGLTASFLSQAERNLTGVSISSLANIAKSLNIPLNALFDQPAQPQPDSHEGERVRYTIEGQPLAYERLSSSFPGNLINAVKMNMPVGYQSELISHEGAEFSYVLSGQIVYTIEGRQYPLGAGDSVHFDATKTHCLANVGSDVAEVLTITTMGLFDDHPTP	T 2 I	N.A.	N.A.	USA:Chicago	2016
WP_174218285.1	GAR02	MTVDRIGERLRRYRRAAKKTLHQVASESGLTASFLSQAERNLTGVSISSLANIAKSLNIPLNALFDQPAQPQPDSHEGERVRYTIEGQPLAYERLSSSFPGNLINAVKMNMPVGYQSELTSHEGAEFSYVLSGQIVYTIEGRQYPLGAGDSVHFDATKTHCLANVGSDVAEVLTITTMGLFDDHPTP	I 120 T	N.A.	N.A.	France	2015
WP_160939722.1	21107	MTVDRIGERLRRYRRAAKKTLHQVASESGLTASFLSQAERNLTGVSISSLANIAKSLNIPLNALFDQPAQPQPDSHEGERVRYTIEGQPLAYERLSSSFPGNLINAVKMNMPVGYQSELISHEGAEFSYVPSGQIVYTIEGRQYPLGAGDSVHFDATKTHCLANVGSDVAEVLTITTMGLFDDHPTP	L 131 P	Sputum	Homo sapiens	Mila Almeida	2017
WP_152359975.1	PA120	MTVDRIGERLRRYRRAAKKTLHQVASESGLTASFLSQAERNLTGVSISSLANIAKSLNIPLNALFDQPAQPQPDSHEGERVRYTIEGQPLAYERLSSSFPGNLINAVKMNMPVGYQSELISHEGAEFSYVLSGQIVYTIEGRQYPLGAGDSEHFDATKTHCLANVGSDVAEVLTITTMGLFDDHPTP	V 152 E	N.A.	N.A.	Lebanon: Beirut	2015
WP_070870858.1	PDNC003	MTVDRIGERLRRYRRAAKKTLHQVASESGLTASFLSQAERNLTGVSISSLANIAKSLNIPLNALFDQPAQPQPDSHEGERVRYTIEGQPLAYERLSSSFPGNLINAVKMNMPVGYQSELISHEGAEFSYVLSGQIVYTIEGRQYPLGAGDSVHFDATKTHCLANVGSDVAEVLTITTMGLFDDHPTS	P 187 S	Plastic debris in land/lake environment	Environment	USA: St. Paul, Minnesota"	2019
WP_033990673.1	ZBX-P13	MTVDRIGERLRRYRRAAKKTLHQVASESGLTASFLSQAERNLTGVSISSLANIAKSLNIPLNALFDQPAQPQPDSHEGERVRYTIEGQPLAYERLSSSFPGNLINAVKMNMPVGYQSELISHEGAEFSYVLSGEIVYTIEGRQYPLGAGDSVHFDATKTHCLANVGSDVAEVLTITTMGLFDDHPTP	Q 134 E	N.A.	N.A.	Lebanon: Beirut	2018
WP_016253879.1	55AA, isolate PAK	MTVDRIGERLRRYRRAAKKTLHQVTSESGLTASFLSQAERNLTGVSISSLANIAKSLNIPLNALFDQPAQPQPDSHEGERVRYTIEGQPLAYERLSSSFPGNLINAVKMNMPVGYQSELISHEGAEFSYVLSGQIVYTIEGRQYPLGAGDSVHFDATKTHCLANVGSDVAEVLTITTMGLFDDHPTP	A 25 T	N.A.	N.A.	N.A.	N.A.
UGR32438.1	UNC_PaerCF37	MTVDRIGERLRRYRRAAKKTLHQVASESGLTASFLSQAERNLTGVSISSLANIAKSLNIPLNALFDQPAQPQPDSHESERVRYTIEGQPLAYERLSSSFPGNLINAVKMNMPVGYQSELISHEGAEFSYVLSGQIVYTIEGRQYPLGAGDSVHFDATKTHCLANVGSDVAEVLTITTMGLFDDHPTP	G 78 S	Sputum	Homo sapiens	USA: Chapel Hill, North Carolina	2011
QTQ96830.1	LICME WGH-6	MTVDRIGERLRRYRRAAKKTLHQVASESGLTASFLSQAERNLTGVSISSLANIAKSLNIPLNALFDQPAQPQPDSHEGERVRYTIEGQPLAYERLSSSFPGNLINAVKMNMPVGYQSELISHEGAEFSYVLSGQIVYTIEGRQYPLGAGDSVHFDATKTHCLANVGNDVAEVLTITTMGLFDDHPTP	S 167 N	Soil land	Environment	China: Nanjing Normal University	2020
QRY71622.1	PDNC003	MTVDRIGERLRRYRRAAKKTLHQVASESGLTASFLSQAERNLTGVSISSLANIAKSLNIPLNALFDQPAQPQPDSHEGERVRYTIEGQPLAYERLSSSFPGNLINAVKMNMPVGYQSELISHEGAEFSYVLSGQIVYTIEGRQYPLGAGDSVHFDATKTHCLANVGSDVAEVLTITTMGLFDDHPTS	P 187 S	Plastic debris in land/lake environment	Environment	USA: St. Paul, Minnesota	2019
QQV47660.1	A39-1	MTVDRIGERLRRYRRAAKKTLHQVASESGLTASFLSQAERNLTGVSISSLANIAKSLNIPLNALFDQPAQPQPDSHEGERVRYTIEGQPLAYERLSSSFPGNLINAVKMNMPVGYQSELISHEGAEFSYVLSGQIVYTIEGRQYPLGAGDSVHFDATKTHCLANVGNDVAEVLTITTMGLFDDHPAP	S 167 N, T 186 A	Soil	Environment	China:Shangha	2018
WP_121403864.1	HUM-300	MTVDRIGERLRRYRRAAKKTLHQVASESGLTASFLSQAERNLTGVSISSLANIAKSLNIPLNALFDQPAQPQPDSHEGERVRYTIEGQPLAYERLSSSFPGNLINAVKMNMPVGYQSELISHEGAEFSYVLSGQIVYTIEGRQHPLGAGDSVHFDATKTHCLANVGSDVAEVLTITTMGLFDDHPTP	Y 144 H	N.A.	Homo sapiens	Estonia	2012
WP_121242934.1	VET-65	MTVDRIGERLRRYCRAAKKTLHQVASESGLTASFLSQAERNLTGVSISSLANIAKSLNIPLNALFDQPAQPQPDSHEGERVRYTIEGQPLAYERLSSSFPGNLINAVKMNMPVGYQSELISHEGAEFSYVLSGQIVYTIEGRQYPLGAGDSVHFDATKTHCLANVGSDVAEVLTITTMGLFDDHPTP	R 14 C	Ear secretion	dog	Estonia	2013
WP_121177315.1	VET-72	MTVDRIGERLRRYRRAAKKTLHQVACESGLTASFLSQAERNLTGVSISSLANIAKSLNIPLNALFDQPAQPQPDSHEGERVRYTIEGQPLAYERLSSSFPGNLINAVKMNMPVGYQSELISHEGAEFSYVLSGQIVYTIEGRQYPLGAGDSVHFDATKTHCLANVGSDVAEVLTITTMGLFDDHPTP	S 26 C	Ear secretion	dog	Estonia	2013
WP_115306499.1	NCTC11448	MTVDRIGERLRRYRRAAKKTLHQVASESGLAASFLSQAERNLTGVSISSLANIAKSLNIPLNALFDQPAQPQPDSHEGERVRYTIEGQPLAYERLSSSFPGNLINAVKMNMPVGYQSELISHEGAEFSYVLSGQIVYTIEGRQYPLGAGDSVHFDATKTHCLANVGSDVAEVLTITTMGLFDDHPTP	T 31 A	N.A.	N.A.	N.A.	N.A.
WP_114231599.1	PA149	MTVDRIGERLRRYRRAAKKTLHQVASESGLTASFLFQAERNLTGVSISSLANIAKSLNIPLNALFDQPAQPQPDSHEGERVRYTIEGQPLAYERLSSSFPGNLINAVKMNMPVGYQSELISHEGAEFSYVLSGQIVYTIEGRQYPLGAGDSVHFDATKTHCLANVGSDVAEVLTITTMGLFDDHPTP	S 36 F	cornea	Homo sapiens	N.A.	N.A.
WP_108565222.1	JB2	MTVDRIGERLRRYRRAAKKTLHQVASESGLTASFLSQAERNLTGVSISSLANIAKSLNIPLNALFDQPAQPQPDSHEGERVRYTIEGQPLAYERLSSSFPGNLINAVKMNMPVGYQSELISHEGAEFSYVLSGQIVYTIEGRQYPLGAGDSVHFDATKTHCLANVVSDVAEVLTITTMGLFDDHPTP	G 166 V	Soil	Environment	N.A.	N.A.
WP_096082176.1	Site 7	MTVDRIGERLRRYRRAAKKTLHQVASESGLTASFLSXAERNLTGVSISSLANIAKSLNIPLNALFDQPAQPQPDSHEGERVRYTIEGQPLAYERLSSSFPGNLINAVKMNMPVGYQSELISHEGAEFSYVLSGQIVYTIEGRQYPLGAGDSVHFDATKTHCLANVGSDVAEVLTITTMGLFDDHPTP	Q 37 X	Dental instruments washing machine	Environment	Canada: Montreal	1997
WP_058019660.1	WH-SGI-V-07498	MTVDRIGERLRRYRRAAKKPLHQVASESGLTASFLSQAERNLTGVSISSLANIAKSLNIPLNALFDQPAQPQPDSHEGERVRYTIEGQPLAYERLSSSFPGNLINAVKMNMPVGYQSELISHEGAEFSYVLSGQIVYTIEGRQYPLGAGDSVHFDATKTHCLANVGSDVAEVLTITTMGLFDDHPTP	T 20 P	Hospital	Homo sapiens	USA	2005
WP_045107941.1	HMSC05H02	MTVDRIGERLRRYRRAAKKTLHQVASESGLTASFLSQAERNLTGVSISSLANIAKSLNIPLNALFDQPAQPQPDSHEGERVRYTIEGQPLAYERLSSSFPGNLINAVKMNMPVGYQSELISHEGAEFSYVLSGQIVYTIEGRQYPLGAGDSVHFDATKTHCLANVGSDVAEVLTITTMSLFDDHPTP	G 179 S	Respiratory	Homo sapiens	N.A.	N.A.
WP_034033708.1	JM03	MTVDRIGERLRRYRRAAKKTLHQVASESGLTASFLSQAERNLTGVSISSLANIAKSLNIPLNALFDQPAQPQPDSHEGERVRYTIEGQPLAYERLSSSFPGNLINAVKMNMPVGYQSELISHEGAEFSYVLPGQIVYTIEGRQYPLGAGDSVHFDATKTHCLANVGSDVAEVLTITTMGLFDDHPTP	S 132 P	Tracheal secretion	Homo sapiens	Brazil:Recife	2016
WP_134333179.1	175S070312EX2DAY21_PA2	MTVDRIGERLRRYRRAAKKTLHQVASESGLTASFLSQAERNLTGVSISSLANIAKSLNIPLNALFDQPAQPQPDSHEGERVRYTIEGQPLAYERLSSSFPGNLINAVKMNMPVGYQSELISHEGAEFSYVLSGQIVYTIEGRQYPLGAGDSVHFDATKTHCLANVGSDVAEVLTITTXGLFDDHPTP	M 178 X	Sputum	Homo sapiens	Canada: Montreal	2012
WP_134310947.1	5999.2	MTVDRIGERLRRYRRAAKKTLHQVASESGLTASFLSQAERNLTGVSISSLANIAKSLNIPLNALFDQPAQPQPDSHEGERVRYTIESQPLAYERLSSSFPGNLINAVKMNMPVGYQSELISHEGAEFSYVLSGQIVYTIEGRQYPLGAGDSVHFDATKTHCLANVGSDVAEVLTITTMGLFDDHPTP	G 87 S	Sputum	Homo sapiens	Canada: Quebec	2014
WP_134309339.1	6087	MTVDRIGERLRRYRRAAKKTLHQVASESGLTASFLSQAERNLTGVSISSLANIAKSLNIPLNALFDQPAQPQPDSHEGERVRYIIEGQPLAYERLSSSFPGNLINAVKMNMPVGYQSELISHEGAEFSYVLSGQIVYTIEGRQYPLGAGDSVHFDATKTHCLANVGSDVAEVLTITTMGLFDDHPTP	T 84 I	Sputum	Homo sapiens	Canada: Quebec	2014
WP_134284134.1	PAC79B	MTVDRIGERLRRYRRAAKKTLHQVASESGLTASFLSQAERNLTGVSISSLANIAKSLNIPLNALFDQPAQPQPDSHEGERVRYTIEGQPLAYERLSTSFPGNLINAVKMNMPVGYQSELISHEGAEFSYVLSGQIVYTIEGRQYPLGAGDSVHFDATKTHCLANVGSDVAEVLTITTMGLFDDHPTP	S 97 T	Sputum	Homo sapiens	Canada: Sherbrooke	2009
WP_134254570.1	29S030611BSL_PA1	MTVDRIGERLRRYRRAAKKTLHQVASESGLTASFLSQAERNLTGVSISSLANIAKPLNIPLNALFDQPAQPQPDSHEGERVRYTIEGQPLAYERLSSSFPGNLINAVKMNMPVGYQSELISHEGAEFSYVLSGQIVYTIEGRQYPLGAGDSVHFDATKTHCLANVGSDVAEVLTITTMGLFDDHPTP	S 56 P	Sputum	Homo sapiens	Canada: Montreal	2011
WP_132709882.1	133	MTVDRIGERLRRYRRAAKKTLHQVASESGLTASFLSQAERNLTGVSISSLANIAKSLNIPLNALFDQPAQPQPDSHEGERVRYTIEGQPLAYERLSSSFPGNLINAVKMNMPVGYQSELISHEGAEFSYVLSGQIVYTIEGRQYPLGAGDSVHFDATKTHCLANVGNDVAEVLTITTMGLXDDHPTP	S 167 N, F 181 X	Hospital	Homo sapiens	Italy: Trento	2012
WP_132660239.1	18 - Assembly GCF_004351825.1	MTVDRIGERLRRYRRAAKKTLHQVASESGLTASFLSQAERNLTGVSISSLANIAKSLNIPLNALFDQPAQPQPDSHEGERVRYTIEGQPLAYERLSSSFPGNLINAVKMNMPXGYQSELISHEGAEFSYVLSGQIVYTIEGRQYPLGAGDSVHFDATKTHCLANVGSDVAAFLTITTMGLFDDHPTP	V113 X, E 171 A, V 172 F	Hospital	Homo sapiens	Italy: Trento	2013
WP_132645738.1	60	MTVDRIGERLRRYRRAAKKTLHQVASESGLTASFLSQAERNLTGVSISSLANIAKSLNIPLNALFDQPAQPQPDSHEGERVRYTIEGQPLAYERLSSSFPGNLINAVKMNMXVGYQSELISHEGAEFSYVLSGQIVYTIEGRQYPLGAGDSVHFDATKTHCLANVGSDVAEVLTITTMGLFDDHPTP	P 112 X	Hospital	Homo sapiens	Italy: Trento	2014
WP_132589866.1	156	MTVDRIGERLRRYRRAAKKTLHQVASESGLTASFLSQAERNLTGVSISSLANIAKSLNIPLNALFDQPAQPQPDSHEGERVRYTIEGQPLAYERLSSSFPGNLINAVKMNMPVGYQSELISHEXAEFSYVLSGQIVYTIEGRQYPLGAGDSVHFDATKTHCLANVGSDVAEVLTITTMGLFDDHPTP	G 124 X	Hospital	Homo sapiens	Italy: Trento	2017
WP_132530679.1	59	MTVDRIGERLRRYRRAAKKTLHQVASESGLTASFLSQAERNLTGVSXSSLANIAKSLNIPLNALFDQPAQPQPDSHEGERVRYTIEGQPLAYERLSSSFPGNLINAVKMNMPVGYQSELISHEGAEFSYVLSGQIVYTIEGRQYPLGAGDSVHFDATKTHCLANVGSDVAEVLTITTMGLFDDHPTP	I 47 X	Hospital	Homo sapiens	Italy: Trento	2014
WP_132519775.1	88	MTVDRIGERLRRYRRAAKKTLHQVASESGLTASFLSQAERNLTGVSISSLANIAKSLNIPLNALFDQPXQPQPDSHEGERVRYTIEGQPLAYERLSSSFPGNLINAVKMNMPVGYQSELISHEGAEFSYVLSGQIVYTIEGRQYPLGAGDSVHFDATKTHCLANVGNDVAEVLTITTMGLFDDHPAP	A 69 X, S 167 N, T 186 A	Hospital	Homo sapiens	Italy: Trento	2015
WP_062842429.1	PAC79B	MTVDRIGERLRRYRRAAKKTLHQVASESGLTASFLSQAERNLTGVSISSLANIAKSLNIPLNALFEQPAQPQPDSHEGERVRYTIEGQPLAYERLSSSFPGNLINAVKMNMPVGYQSELISHEGAEFSYVLSGQIVYTIEGRQYPLGAGDSVHFDATKTHCLANVGSDVAEVLTITTMGLFDDHPTP	D 66 E	Sputum	Homo sapiens	Canada: Sherbrooke	2009
WP_061198992.1	AU6854	MTVDRIGERLRRYRRAAKKTLHQVASESGLTASFLSQAERNLTGVSISSLANIAKSLNIPLNALFDQPAQPQPDSHEGERVRYTIEGQPLAYERLSSSFPGNLINAVKMNMPVGYQSELISHEGAEFSYVLSGQIVYTIEGRQYPLGAGDSVHFDATKTHCLANVGSDVAEVPTITTMGLFDDHPTP	L 173 P	Sputum	Homo sapiens	USA	2004
WP_061195677.1	AU25116	MTVDRIGERLRRYRRAAKKTLHQVASESGLTASFLPQAERNLTGVSISSLANIAKSLNIPLNALFDQPAQPQPDSHEGERVRYTIEGQPLAYERLSSSFPGNLINAVKMNMPVGYQSELISHEGAEFSYVLSGQIVYTIEGRQYPLGAGDSVHFDATKTHCLANVGSDVAEVLTITTMGLFDDHPTP	S 36 P	Sputum	Homo sapiens	USA	2012
WP_061192349.1	AU10410	MTVDRIGERLRRYRRAAKKTLHQVASESGLTASFLSQAERNLTGVSISSLANIAKSLNIPLNALFDQPAQPQPDSHEGERVRYTIEGQPPAYERLSSSFPGNLINAVKMNMPVGYQSELISHEGAEFSYVLSGQIVYTIEGRQYPLGAGDSVHFDATKTHCLANVGSDVAEVLTITTMGLFDDHPTP	L 90 P	Sputum	Homo sapiens	USA	2005
WP_061191815.1	AU15431	MTVDRIGERLRRYRRATKKTLHQVASESGLTASFLSQAERNLTGVSISSLANIAKSLNIPLNALFDQPAQPQPDSHEGERVRYTIEGQPLAYERLSSSFPGNLINAVKMNMPVGYQSELISHEGAEFSYVLSGQIVYTIEGRQYPLGAGDSVHFDATKTHCLANVGSDVAEVLTITTMGLFDDHPTP	A 17 T	Sputum	Homo sapiens	USA	2008
WP_061188544.1	AU1215	MTVDRIGERLRRYRRAAKKTLHQVASESGLTASFLSQAERNLTGVSISSLANIAKSLNIPLNALFDQPAQPQPDSHEGERVRYTIEGQPLAYERLSSSFPGNLINAVKMNMPVGYQSELISHEGAEFSYVLSGQIVYTIEGRQYPLGAGDSVHFDATKTHCLANVGSDMAEVLTITTMGLFDDHPTP	V 169 M	Sputum	Homo sapiens	USA	1999
WP_058876932.1	SMC4386_delta_CRISPR_Cas	MTVDRIGERLRRYRRAAKKTLHQVASESGLTASFLSQAERNLTGVSISSLAYIAKSLNIPLNALFDQPAQPQPDSHEGERVRYTIEGQPLAYERLSSSFPGNLINAVKMNMPVGYQSELISHEGAEFSYVLSGQIVYTIEGRQYPLGAGDSVHFDATKTHCLANVGSDVAEVLTITTMGLFDDHPTP	N 52 Y	Eye	Homo sapiens	India: Madurai	2009
WP_058875798.1	SMC4389	MTVDRIGERLRRYRRAAKKTLHQVASESGLTASFLSQAERNLTGVSISSLANIAKSLNIPLNALFDQPAQPQPDSHEGERVRYTIEGQPLAYERLSSSFPGNLINAVKMNMPVGYQSELISHEGAEFSYVLSGQIVYTIEGRQYPLGAGDSVHFDATKTHCLANVGRDVAEVLTITTMGLFDDHPTP	S 167 R	Eye	Homo sapiens	India: Madurai	2009
WP_058202194.1	WH-SGI-V-07503	MTVDRIGERLRRYRRAAKKTPHQVASESGLTASFLSQAERNLTGVSISSLANIAKSLNIPLNALFDQPAQPQPDSHEGERVRYTIEGQPLAYERLSSSFPGNLINAVKMNMPVGYQSELISHEGAEFSYVLSGQIVYTIEGRQYPLGAGDSVHFDATKTHCLANVGSDVAEVLTITTMGLFDDHPTP	L 21 P	Hospital	Homo sapiens	USA	2005
WP_058159672.1	WH-SGI-V-07226	MTVDRIGERLRRYRRAAKKTLHQVASESGLTASFLSQAERNLTGVSISSLANIAKSLNIPLNALFDQPAQPQPDSHEGERVRYTIEGQPLAYERLSSSFPGNLINAVKMNMPVGYQSELIPHEGAEFSYVLSGQIVYTIEGRQYPLGAGDSVHFDATKTHCLANVGSDVAEVLTITTMGLFDDHPTP	S 121 P	Hospital	Homo sapiens	USA	1995
WP_058018039.1	NEF156	MTVDRIDERLRRYRRAAKKTLHQVASESGLTASFLSQAERNLTGVSISSLANIAKSLNIPLNALFDQPAQPQPDSHEGERVRYTIEGQPLAYERLSSSFPGNLINAVKMNMPVGYQSELISHEGAEFSYVLSGQIVYTIEGRQYPLGAGDSVHFDATKTHCLANVGSDVAEVLTITTMGLFDDHPTP	G 7 D	N.A.	N.A.	Italy	2017
WP_057383639.1	ATCC 33349	MTVDRIGERLRRYRRAAKKTLHQVASESGLTASFLSQAERNLTGVSISSLANIAKSLNIPLNALFDQPAQPQPDSHEGERVRYTIEGQPLAYERLSSSFPGNLINAVKMNMPVGYQSELISHEGAEFSYVLSGQIVYTIEGRQYPLGAGDSVHFDAPKTHCLANVGSDVAEVLTITTMGLFDDHPTP	T 157 P	N.A.	N.A.	N.A.	N.A.
WP_057375200.1	ATCC 33350	MTVDRIGERLRRYRRAAKKTLHQVASESGLTASFLSQAERNLDGVSISSLANIAKSLNIPLNALFDQPAQPQPDSHEGERVRYTIEGQPLAYERLSSSFPGNLINAVKMNMPVGYQSELISHEGAEFSYVLSGQIVYTIEGRQYPLGAGDSVHFDATKTHCLANVGSDVAEVLTITTMGLFDDHPTP	T 43 D	N.A.	N.A.	N.A.	N.A.
WP_043514292.1	AZPAE14869	MTVDRIGERLRRYRRAAKKTLHQVASESGLTASFLSQEERNLTGVSISSLANIAKSLNIPLNALFDQPAQPQPDSHEGERVRYTIEGQPLAYERLSSSFPGNLINAVKMNMPVGYQSELISHEGAEFSYVLSGQIVYTIEGRQYPLGAGDSVHFDATKTHCLANVGSDVAEVLTITTMGLFDDHPTP	A 38 E	Urinary tract infection	Homo sapiens	Argentina: Victoria	2007
WP_039699304.1	DR1	MTVDRIGERLRRYRRAAKKTLHQVASESGLTASFLSQAERNLTGVSISSLANIAKSLNIPLNALFDQPAQPQPDSHEGERVRYTIAGQPLAYERLSSSFPGNLINAVKMNMPVGYQSELISHEGAEFSYVLSGQIVYTIEGRQYPLGAGDSVHFDATKTHCLANVGSDVAEVLTITTMGLFDDHPTP	E 86 A	Rice rhizosphere Soil	Environment	India: Telangana	2012
WP_034018742.1	AZPAE14885	MTVDRIGERLRRYRRAAKKTLHQVASESGLTASFLSQAERNLTGVSISSLANIAKSLNIPLNALFDQPAQPQPDSHEGERVRYTIEGQPLAYERLSSSFPGNLINAVKMNMPVGYQSELISHEGAEFSYVLSGQIVYTIEGRQYPLAAGDSVHFDATKTHCLANVGSDVAEVLTITTMGLFDDHPTP	G 147 A	Intra-abdominal tract infection	Homo sapiens	Croatia: Split	2007
WP_033986836.1	WH-SGI-V-07172	MTVDRIGERLRRYRRAAKKTLHQVARESGLTASFLSQAERNLTGVSISSLANIAKSLNIPLNALFDQPAQPQPDSHEGERVRYTIEGQPLAYERLSSSFPGNLINAVKMNMPVGYQSELISHEGAEFSYVLSGQIVYTIEGRQYPLGAGDSVHFDATKTHCLANVGSDVAEVLTITTMGLFDDHPTP	S 26 R	Hospital	Homo sapiens	France	1992
WP_033976405.1	AZPAE15017	MTVDRIGERLRRYRRAAKKTLHQVASESGLTASFLSQAERNLTGVSISSLANIAKSLNIPLNVLFDQPAQSQPDSHEGERVRYTIEGQPLAYERLSSSFPGNLINAVKMNMPVGYQSELISHEGAEFSYVLSGQIVYTIEGRQYPLGAGDSVHFDATKTHCLANVGNDVAEVLTITTMGLFDDHPTP	A 63 V, P 71 S, S 167 N	N.A.	Homo sapiens	USA: Detroit	2011
WP_033970505.1	PA_88	MTVDRIGERLRRYRRAAKKTLHQVASESGLTASFLSQAERNLTGVSISSLANIAKSLNIPLNALFDQPAQSQPDSHEGERVRYTIEGQPLAYERLSSSFPGNLINAVKMNMPVGYQSELISHEGAEFSYVLSGQIVYTIEGRQYPLGAGDSVHFDATKTHCLANVGNDVAEVLTITTMGLFDDHPTP	P 71 S, S 167 N	N.A.	N.A.	Pakistan	2017
WP_028234102.1	NCAIM B.001380	MTVDRIVERLRRYRRAAKKTLHQVASESGLTASFLSQAERNLTGVSISSLANIAKSLNIPLNALFDQPAQPQPDSHEGERVRYTIEGQPLAYERLSSSFPGNLINAVKMNMPVGYQSELISHEGAEFSYVLSGQIVYTIEGRQYPLGAGDSVHFDATKTHCLANVGSDVAEVLTITTMGLFDDHPTP	G 7 V	N.A.	N.A.	N.A.	N.A.
WP_023116204.1	41753/2	MTVDRIGERLRRYRRAAKKTLHQVASESGLTASFLSQAERNLTGVSISSLANIAKSLNIPLNALFDQPAQPQPDSHEGERVRYTIEGQPLAYERLSSSFPGNLINAVKMNMPVGYQSELISHEGAEFSYVLSGQIVYTIEGRQYPLGAGDSVHFDATKAHCLANVGSDVAEVLTITTMGLFDDHPTP	T 159 A	N.A.	N.A.	Russia: Moscow	2020
WP_012614533.1	LESB582	MTVDRIGERLRRYRRAAKKTLHQVASESGLTASFLSQAERNLTGVSISSLANIAKSLNIPLNALFDQPAQPQPDSHEGERVRYTIEGQPLAYERLSSSFPGNLINAVKMNMPVGYQSELISHEGAEFSYVLSGQIVYTIEGRQYPIGAGDSVHFDATKTHCLANVGSDVAEVLTITTMGLFDDHPTP	L 146 I	Lung	Homo sapiens	United Kingdom	1988
WP_282393423.1		MTVDRIGERLRRYRRAAKKTLHQVASESGLTASFLSQAERNLTGVSISSLANIAKSLNIPLNVLFDQPAQPQPDSHEGERVRYTIEGQPLAYERLSSSFPGNLINAVKMNMPVGYQSELISHEGAEFSYVLSGQIVYTIEGRQYPLGAGDSVHFDATKTHCLANVGSDVAEVLTITTMGLFDDHPTP	A 63 V	N.A.	N.A.	N.A.	N.A.
WCI81843.1	2868	MTVDRIGERLRRYRRAAKKTLHQVASESGLTASFLSQAGRNLTGVSISSLANIAKSLNIPLNALFDQPAQPQPDSHEGERVRYTIEGQPLAYERLSSSFPGNLINAVKMNMPVGYQSELISHEGAEFSYVLSGQIVYTIEGRQYPLGAGDSVHFDATKTHCLANVGSDVAEVLTITTMGLFDDHPTP	E 39 G	Tracheal aspirate	Homo sapiens	France	N.A.
UTQ25647.1	H09	MTVDRIGERLRRYRRAAKKTLHQVASESGLTASFLSQAERNLTGVSISSLANIAKSLNIPLNALFDQPAQPQPDSHEGERVRYTIEGQPLAYERLSSSFPGNLINAVKMNMPVGYQSELISHEGAEFSYVLSGQIVYTIEGRQYPLGAGDSVHFDATKTHCLANVGNDVAEVLTITTMGLFDDHPTP	S 167 N	River	Environment	Germany	N.A.
WP_252087137.1	17032085	MTVDRIGERLRRYRRAAKKTLHQVASESGLTASFLSQAERNLTGVSISSLANIAKSLNIPLNALFDQPAQPQPDSHEGERVRYTIKGQPLAYERLSSSFPGNLINAVKMNMPVGYQSELISHEGAEFSYVLSGQIVYTIEGRQYPLGAGDSVHFDATKTHCLANVGSDVAEVLTITTMGLFDDHPTP	E 86 K	Bile	Homo sapiens	China	2017
WP_240266945.1	10226	MTVDRIGERLRRYRRAAKKTLHQVASESGLTASFLSQAERNLTGVSISSLANIAKSLNIPLNALFDQPAQPQPDSHEGERVRYTIEGQPLAYERLSSSFPGNLINAVKMNMPVGYQSELISHEGAEFSYVLSGQIVYTIEGRQSPLGAGDSVHFDATKTHCLANVGSDVAEVLTITTMGLFDDHPTP	Y 144 S	Blood	Homo sapiens	Brazil	2009
WP_230653642.1	PACT-15	MTVDRIGERLRRYRRAAKKTLHQVASESGLTASFLSQAERNLTGVTISSLANIAKSLNIPLNALFDQPAQPQPDSHEGERVRYTIEGQPLAYERLSSSFPGNLINAVKMNMPVGYQSELISHEGAEFSYVLSGQIVYTIEGRQYPLGAGDSVHFDATKTHCLANVGSDVAEVLTITTMGLFDDHPTP	S 46 T	Bronchoalveolar lavage	Homo sapiens	Italy: Ancona	2019
WP_128651671.1	A17	MTVDRIGERPRRYRRAAKKTLHQVASESGLTASFLSQAERNLTGVSISSLANIAKSLNIPLNALFDQPAQPQPDSHEGERVRYTIEGQPLAYERLSSSFPGNLINAVKMNMPVGYQSELISHEGAEFSYVLSGQIVYTIEGRQYPLGAGDSVHFDATKTHCLANVGSDVAEVLTITTMGLFDDHPTP	L 10 P	Leg	Homo sapiens	France: Paris	1882/1918
WP_126123508.1	R3207	MTVDRIGERLRRYRRAAKKTLHQVASESGLTASFLSQAERNLTGVSISSLANIAKSLNIPLNALFDQPAQPQPDSHEGERVRYTIEGQPLAYERLSSSFPGNLINAVKMNMPVGYQSELISHEGAEFSYVLSGQIVYTIEGRQYPLGAGDSVHFDATKTHCLANVGSDVAEVLTITTMGLFDDHSTP	P 185 S	N.A.	N.A.	N.A.	N.A.
WP_126122885.1	R4393	MTVDRIGERLRRYRRAAKKTLHQVASESGLTASFLSQAERNLTGVSISSLANIAKSLNIPLNALFDQPAQPQPDSHEGERVRYTIEGQPLAYERLSSSFPGNLINAVKMNMPVGYQSELISHEGAEFSYVLSGQIVYTIEGRQYPLGAGNSVHFDATKTHCLANVGSDVAEVLTITTMGLFDDHPTP	D 150 N	N.A.	N.A.	N.A.	N.A.
WP_125897590.1	PA_114	MTVDRIGERLRRYRRAAKKTLHQVASESGLTASFLSQAERNLTGVSISSLANIAKSLNIPLNALFDQPAQPQPDSHEGERVRYTIEGQPLAYERLSSSFPGNLINAVKMNMPVGYQSELISHEGAEFSYVLSGQIVYTIEGRQYPLGAGYSLHFDSTKTHCLANVGSDVAEVLTITTMGLFDDHPTP	D 150 Y, V 152 L, A 156 S	Bedside light switch in Hospital intensive care unit	Environment	Pakistan	2016
WP_124176209.1	AUS336	MTVDRIGERLRRYRRAAKKTLHQVASESGLTASFLSQAERNLTGVSISSLANIAKSLNIPLNALFDQPAQPQPDSHEGERVRYTIEGQPLAYERLSSSFPGNLINAVKMNMPVGYQSELISHEGAEFSYVLSGQIVYTIEGRQYPLGAGDSVHFDATKTHCLANVGSDVVEVLTITTMGLFDDHPTP	A 170 V	Ear secretion	Homo sapiens	Australia: Brisbane	2008
WP_124172120.1	AUS077	MTVDRIGERLRRYRRAAKKTLHQVASESGLTASFLSQAERNLTGVSISSLANIAKSLNIPLNALFDQPAQPQPDSHEGERVRYTIEGQPLAYERLSSSFPGNLINAVKMNMPVGYQSELISHEGAEFSYVLSGQIVYTIEGRQYPLGAGDSVHFDXTKTHCLANVGSDVAEVLTITTMGLFDDHPTP	A 156 X	Sputum	Homo sapiens	Australia: Brisbane	2008
WP_124168374.1	AUS058	MTVDRIGERLRRYRRAAKKTLHQVASESGLTASFLSQAERNLTGVSISSLANIAKSLNIPLNALFDQPAQPQPDSHEGERVRYTIEGQPLAYERLSSSFPGNLINAVKXNMPVGYQSXLISHEGAEFSYVLSGQIVYTIEGRQYPLGAGDSVHFDATKTHCLANVGSDVAEVLTITTMGLFDDHPTP	M 109 X, E 118 X	Sputum	Homo sapiens	Australia: Brisbane	2008
WP_124136544.1	A10	MTVDRIGERLRRYRRAAKKTLHQVASESGLTASFLSQAGRNLTGVSISSLANIAKSLNIPLNALFDQPAQPQPDSHEGERVRYTIEGQPLAYERLSSSFPGNLINAVKMNMPVGYQSELISHEGAEFSYVLSGQIVYTIEGRQYPLGAGDSVHFDATKTHCLANVGSDVAEVLTITTMGLFDDHPTP	E 39 G	Wound	Homo sapiens	France: Paris	1882/1918
WP_124123339.1	PMM38	MTVDRIGERLRRYRRAAKKTLHQVASESGLTASFLSQAERNLTGVSISSLANIAKSLNIPLNALFDQPAQPQPDSHEGERVRYTIEGQPLAYERLSSSFPGNLINAVKMNMPVGYQSEXISHEGAEFSYVLSGQIVYTIEGRQYPLGAGDSVHFDATKTHCLANVGSDVAEVLTITTMGLFDDHPTP	L 119 X	Nasopharynx	Homo sapiens	South Korea: Seoul	2004
WP_074198109.1	VET-23	MTVDRIGERLRRYRRAAKKTLHQVASESGLTASFLSQAEHNLTGVSISSLANIAKSLNIPLNALFDQPAQPQPDSHEGERVRYTIEGQPLAYERLSSSFPGNLINAVKMNMPVGYQSELISHEGAEFSYVLSGQIVYTIEGRQYPLGAGDSVHFDATKTHCLANVGSDVAEVLTITTMGLFDDHPTP	R 40 H	Ear secretion	Homo sapiens	Estonia	2012
WP_070344429.1	TNCF_3	MTVDRIGERLRRYRRAAKKTLHQVASESGLTASFLSQAERNLTGVSISSLANIAKSLNIPLNALFDQPAQPQPDSHEGERVRYTIEGQPLAYERLSSSFPGNLINAVKMNMPVGYQSELISHEGAEFSYVLSGQIVYTIEGRQYPLGAGDSVRFDATKTHCLANVGSDVAEVLTITTMGLFDDHPTP	H 153 R	Sputum	Homo sapiens	N.A.	N.A.
WP_070332665.1	TNCF_155_1	MTVDRIGERLRRYRRAAKKTLRQVASESGLTASFLSQAERNLTGVSISSLANIAKSLNIPLNALFDQPAQPQPDSHEGERVRYTIEGQPLAYERLSSSFPGNLINAVKMNMPVGYQSELISHEGAEFSYVLSGQIVYTIEGRQYPLGAGDSVHFDATKTHCLANVGSDVAEVLTITTMGLFDDHPTP	H 22 R	Sputum	Homo sapiens	N.A.	N.A.
WGW42790.1	2021CK-01158	MTVDRIGERLRRYRRAAKKTLHQVASESGLTASFLSQAERNLTGVSISSLANIAKSLNIPLNVLFDQPAQPQPDSHEGERVRYTIEGQPLAYERLSSSFPGNLINAVKMNMPVGYQSELISHEGAEFSYVLSGQIVYTIEGRQYPLGAGDSVHFDATKTHCLANVGSDVAEVLTITTMGLFDDHPTP	A 63 V	Wound/Abscess	Homo sapiens	USA	2021
WGW30275.1	2021CK-01157	MTVDRIGERLRRYRRAAKKTLHQVASESGLTASFLSQAERNLTGVSISSLANIAKSLNIPLNVLFDQPAQPQPDSHEGERVRYTIEGQPLAYERLSSSFPGNLINAVKMNMPVGYQSELISHEGAEFSYVLSGQIVYTIEGRQYPLGAGDSVHFDATKTHCLANVGSDVAEVLTITTMGLFDDHPTP	A 63 V	Wound/Abscess	Homo sapiens	USA	2021
WGW55591.1	2021CK-01198	MTVDRIGERLRRYRRAAKKTLHQVASESGLTASFLSQAERNLTGVSISSLANIAKSLNIPLNVLFDQPAQPQPDSHEGERVRYTIEGQPLAYERLSSSFPGNLINAVKMNMPVGYQSELISHEGAEFSYVLSGQIVYTIEGRQYPLGAGDSVHFDATKTHCLANVGSDVAEVLTITTMGLFDDHPTP	A 63 V	Wound/Abscess	Homo sapiens	USA	2021
WCY25023.1	PaLo15	MTVDRIGERLRRYRRAAKKTLHQVASESGLTASFLSQAERNLTGVSISSLANIAKSLNIPLNALFDQPAQPQPDSHEGERVRYTIEGQPLAYERLSSSFPGNLINAVKMNMPVGYQSELISHEGAEFSYVLSGQIVYTIEGRQYPLGAGDSVHFDATKTHCLANVGNDVAEVLTITTMGLFDDHPTP	S 167 N	N.A.	Homo sapiens	Belgium	2016
WCX94218.1	PaLo25	MTVDRIGERLRRYRRAAKKTLHQVASESGLTASFLSQAERNLTGVSISSLANIAKSLNIPLNALFDQPAQPQPDSHEGERVRYTIEGQPLAYERLSSSFPGNLINAVKMNMPVGYQSELISHEGAEFSYVLSGQIVYTIEGRQYPLGAGDSVHFDATKTHCLANVGNDVAEVLTITTMGLFDDHPTP	S 167 N	N.A.	Homo sapiens	Belgium	2016
WCW89040.1	PaLo152	MTVDRIGERLRRYRRAAKKTLHQVASESGLTASFLSQAERNLTGVSISSLANIAKSLNIPLNALFDQPAQSQPDSHEGERVRYTIEGQPLAYERLSSSFPGNLINAVKMNMPVGYQSELISHEGAEFSYVLSGQIVYTIEGRQYPLGAGDSVHFDATKTHCLANVGNDVAEVLTITTMGLFDDHPTP	P 71 S, S 167 N	N.A.	Homo sapiens	Tunisia	1998
WCW66884.1	PaLo191	MTVDRIGERLRRYRRAAKKTLHQVASESGLTASFLSQAGRNLTGVSISSLANIAKSLNIPLNALFDQPAQPQPDSHEGERVRYTIEGQPLAYERLSSSFPGNLINAVKMNMPVGYQSELISHEGAEFSYVLSGQIVYTIEGRQYPLGAGDSVHFDATKTHCLANVGSDVAEVLTITTMGLFDDHPTP	E 39 G	N.A.	Homo sapiens	France	1918
WCW06866.1	PaLo326	MTVDRIGERLRRYRRAAKKTLHQVASESGLTASFLSQAERNLTGVSISSLANIAKSLNIPLNALFDQPAQPQPDSHEGERVRYTIEGQPLAYERLSSSFPGNLINAVKMNMPVGYQSELISHEGAEFSYVLSGQIVYTIEGRQYPLGAGDSVHFDATKTHCLANVGNDVAEVLTITTMGLFDDHPTP	S 167 N	N.A.	Homo sapiens	Portugal	2003
WCV83976.1	PaLo422	MTVDRIGERLRRYRRAAKKTLHQVASESGLTASFLSQAERNLTGVSISSLANIAKSLNIPLNALFDQPAQPQPDSHEGERVRYTIEGQPLAYERLSSSFPGNLINAVKMNMPVGYQSELISHEGAEFSYVLSGQIVYTIEGRQYPLGAGDSVHFDATKTHCLANVGNDVAEVLTITTMGLFDDHPTP	S 167 N	N.A.	Homo sapiens	United Kingdom: England	2004
WCV79813.1	PaLo502	MTVDRIGERLRRYRRAAKKTLHQVASESGLTASFLSQAERNLTGVSISSLANIAKSLNIPLNALFDQPAQPQPDSHEGERVRYTIEGQPLAYERLSSSFPGNLINAVKMNMPVGYQSELISHEGAEFSYVLSGQIVYTIEGRQYPLGAGDSVHFDATKTHCLANVGNDVAEVLTITTMGLFDDHPTP	S 167 N	N.A.	Homo sapiens	Switzerland	2018
WCU93076.1	PaLo533	MTVDRIGERLRRYRRAAKKTLHQVASESGLTASFLSQAERNLTGVSISSLANIAKSLNIPLNALFDQPAQPQPDSHEGERVRYTIEGQPLAYERLSSSFPGNLINAVKMNMPVGYQSELISHEGAEFSYVLSGEIVYTIEGRQYPLGAGDSVHFDATKTHCLANVGSDVAEVLTITTMGLFDDHPTP	Q 134 E	N.A.	Homo sapiens	Germany	2018
UVH85056.1	SCAID TCT1-2022 (325)	MTVDRIGERLRRYRRAAKKTLHQVASESGLTASFLSQAERNLTGVSISSLANIAKSLNIPLNALFDQPAQPQPDSHEGERVRYTIEGQPLAYERLSSSFPGNLINAVKMNMPVGYQSELISHEGAEFSYVLSGEIVYTIEGRQYPLGAGDSVHFDATKTHCLANVGSDVAEVLTITTMGLFDDHPTP	Q 134 E	Swab from tracheostomy tube	Homo sapiens	Kazakhstan: Almaty	2022
UTN87420.1	PA0009	MTVDRIGERLRRYRRAAKKTLHQVASESGLTASFLSQAERNLTGVSISSLANIAKSLNIPLNALFDQPAQPQPDSHEGERVRYTIEGQPLAYERLSSSFPGNLINAVKMNMPVGYQSELISHEGAEFSYVLSGQIVYTIEGRQYPLGAGDSVHFDATKTHCLANVGNDVAEVLTITTMGLFDDHPTP	S 167 N	Soft tissue biospy	Homo sapiens	Ghana: Accra	2018
WP_181763227.1	s-3	MTVDRIGERLRRYRRAAKKTLHQVASESGLTASFLSQAERNLTGVSISSLANIAKSLNIPLNALFDQPAQPQPDSHEGERVRYTIEGQPLAYERLSSSFPGNLINAVKMKMNMPVGYQSELISHEGAEFSYVLSGQIVYTIEGRQYPLGAGDSVHFDATKTHCLANVGSDVAEVLTITTMGLFDDHPTP	Insert KM between109M and 110N	N.A.	N.A.	N.A.	2020
WP_058198631.1	WH-SGI-V-07643	MTVDRIGERLRRYRRAAKKTLHQVASESGLTASFLSQAERNLTGVSISSLANIAKSLNIPLNALFDQPAQPQPDSHEGERVRYTIEGQPLAYERLSSSFPGNLINAVKMNMPVGYQSELISHEGAEFSYVLSGQIVYTIEGRQYPLGAGDSVHFDATKTHCLTITTMGLFDDHPTP	Delete 163A to 173L	Hospital	Homo sapiens	USA	2005
WP_058207840.1	NCTC10332	MAAPTVDRIGERLRRYRRAAKKTLHQVASESGLTASFLSQAERNLTGVSISSLANIAKSLNIPLNALFDQPAQPQPDSHEGERVRYTIEGQPLAYERLSSSFPGNLINAVKMNMPVGYQSELISHEGAEFSYVLSGQIVYTIEGRQYPLGAGDSVHFDATKTHCLANVGSDVAEVLTITTMGLFDDHPTP	Insert MAAP before 2T	N.A.	N.A.	Czech Republic:Prague	1963
