# Supplementary material for: Uncovering a hidden functional role of the XRE-cupin protein PsdR as a novel quorum-sensing regulator in Pseudomonas aeruginosa
Source: PLoS Pathog. 2024 Mar 14;20(3):e1012078. doi: 10.1371/journal.ppat.1012078 (PMC10965056; doi:10.1371/journal.ppat.1012078)
Supplement: S4 Table — (XLSX) [file ppat.1012078.s013.xlsx]

## Sheet: S4 Table
S4 Table. Combination of DAP-seq and RNA-seq data.
DAP-seq					RNA-seq
abs_summit	log2(fold_enrichment)	-log10(pvalue)	closest_feature	Gene	log2 (Fold Change)	P value	Function annotation
5036891	17.704	31458.1	PA4499	-	1.37527	4.21061e-11	transcriptional regulator
5036124	12.0115	14077.1	PA4498	-	-0.886743	8.88189e-05	metallopeptidase
2244296	8.32502	6152.66	PA2049	-	0.835443	2.29808e-05	hypothetical protein
1557972	6.98834	7822.54	PA1430	lasR	-2.62547	4.53851e-48	transcriptional regulator LasR
5361516	4.86174	1347.24	PA4773	-	0.0606861	0.844046	hypothetical protein
1349141	4.27806	6185.17	PA1245	AprX	-0.861557	0.000348263	hypothetical protein
2824110	3.59108	1285.01	PA2506	-	-4.29778	1.2025e-34	hypothetical protein
3773023	3.16224	521.946	PA3361	lecB	-8.96866	0	fucose-binding lectin PA-IIL
2816232	3.09412	494.67	PA2497	-	-0.424537	0.100361	transcriptional regulator
4920094	2.87874	568.295	PA4390	-	0.737676	0.0115392	hypothetical protein
5593481	2.86053	434.262	PA4980	-	-0.373741	0.251444	enoyl-CoA hydratase
3994668	2.77656	421.429	PA3563	fruR	-0.64984	0.00243925	FruR family transcriptional regulator
1300193	2.75142	533.214	PA1198	-	2.18961	2.18839e-30	hypothetical protein
809563	2.74732	363.763	PA0742	-	-0.30867	0.202112	hypothetical protein
3377722	2.70043	347.204	PA3015	-	0.157343	0.550632	hypothetical protein
593229	2.67713	542.317	PA0534	-	0.348098	0.0959541	hypothetical protein
3232835	2.6556	415.945	PA2880	-	0.297667	0.576535	hypothetical protein
331043	2.61683	570.799	PA0294	aguR	0.203242	0.412572	transcriptional regulator AguR
3573852	2.59226	734.73	PA3183	zwf	-0.0641404	0.756648	glucose-6-phosphate 1-dehydrogenase
4966162	2.57604	565.948	PA4434	-	0.685916	0.00155822	oxidoreductase
602282	2.5521	338.625	PA0545	-	0.270857	0.29965	hypothetical protein
3456437	2.54856	332.049	PA3080	-	0.92705	4.17538e-06	hypothetical protein
6122086	2.51642	285.491	PA5438	-	-0.421666	0.0424789	transcriptional regulator
6171521	2.49396	557.187	PA5479	gltP	0.0418184	0.8577	glutamate/aspartate:proton symporter
6198010	2.48617	414.777	PA5506	-	-0.0471737	0.886443	hypothetical protein
4887585	2.47572	272.356	PA4359	-	0.351909	0.199553	ferrous iron transporter A
3265494	2.46297	403.205	PA2910	-	0.615406	0.0937459	manganese efflux pump MntP
3297179	2.42765	561.306	PA2940	-	-0.520803	0.0136478	acyl-CoA thiolase
5518736	2.42233	277.67	PA4919	pncB1	-0.256219	0.294902	nicotinate phosphoribosyltransferase
5749405	2.39727	458.764	PA5106	-	-0.958861	1.28394e-06	N-formimino-L-glutamate deiminase
6082225	2.31938	381.772	PA5401	-	-0.183647	0.561762	hypothetical protein
1180519	2.31294	222.218	PA1091	fgtA	0.602452	0.000562238	flagellar glycosyl transferase FgtA
800087	2.31111	343.609	PA0732	-	-0.577337	0.0039138	hypothetical protein
3658208	2.31015	289.322	PA3269	-	-0.091246	0.695528	transcriptional regulator
184800	2.30635	266.753	PA0162	opdC	-0.177982	0.477863	histidine porin OpdC
1166115	2.29967	218.218	PA1080	flgE	0.589431	0.00626592	flagellar hook protein FlgE
3979771	2.27814	1109.5	PA3552	arnB	0.141226	0.662225	UDP-4-amino-4-deoxy-L-arabinose--oxoglutarate aminotransferase
4609487	2.21436	272.716	PA4121	-	0.584326	0.130467	hypothetical protein
5764741	2.2112	193.09	PA5118	thiI	0.558228	0.0138939	thiamine biosynthesis protein ThiI
1225130	2.20058	189.991	PA1132	-	-0.299201	0.279384	hypothetical protein
5536127	2.17347	222.664	PA4932	rplI	1.55919	2.04853e-14	50S ribosomal protein L9
1369229	2.17257	211.712	PA1260	-	-0.45897	0.177892	amino acid ABC transporter substrate-binding protein
3120805	2.16507	250.14	PA2760	-	0.246871	0.184569	hypothetical protein
4054570	2.10294	201.51	PA3620	mutS	0.636074	0.000873973	DNA mismatch repair protein MutS
2005327	2.0988	165.189	PA1846	cti	0.10827	0.580428	cis/trans isomerase
3575750	2.07477	207.327	PA3185	-	-0.321553	0.0731748	hypothetical protein
969669	2.0623	162.113	PA0887	acsA	0.76676	0.000473367	acetyl-CoA synthetase
5190211	2.03957	147.481	PA4625	-	-0.216874	0.230776	hypothetical protein
620543	2.01269	244.965	PA0563	-	0.0382555	0.875907	hypothetical protein
228194	2.01037	140.109	PA0197	tonB2	0.191229	0.539804	transporter TonB
4666144	1.99445	136.179	PA4168	fpvB	-0.152215	0.424519	second ferric pyoverdine receptor FpvB
1161514	1.9863	149.416	PA1073	braD	-0.522723	0.0356232	branched-chain amino acid ABC transporter permease BraD
1355489	1.98585	1378.7	PA1249	aprA	-0.176305	0.464423	alkaline metalloproteinase
1138139	1.96874	132.622	PA1050	-	0.662859	0.00297599	hypothetical protein
2797692	1.95729	127.286	PA2479	-	0.381287	0.106597	two-component response regulator
893004	1.95329	132.376	PA0815	-	0.0612562	0.754739	transcriptional regulator
2576015	1.94933	125.537	PA2333	-	-0.200694	0.441192	sulfatase
3103987	1.93715	297.78	PA2741	rplT	0.240864	0.206681	50S ribosomal protein L20
185476	1.92222	142.459	PA0162	opdC	-0.177982	0.477863	histidine porin OpdC
955861	1.91753	397.647	PA0875	-	-0.279762	0.191423	hypothetical protein
1944944	1.9156	122.345	PA1795	cysS	0.55508	0.00280433	cysteine--tRNA ligase
936552	1.90952	116.375	PA0858	-	-0.486548	0.0246031	hypothetical protein
1401310	1.90899	285.556	PA1290	-	-0.525336	0.163151	transcriptional regulator
908005	1.90686	115.812	PA0833	-	-1.27809	5.28088e-11	hypothetical protein
2877931	1.90644	158.511	PA2546	-	-0.0133384	0.960653	ring-cleaving dioxygenase
6251563	1.89784	144.685	PA5556	atpA	0.484429	0.0189118	ATP synthase subunit alpha
3844185	1.88563	110.795	PA3435	-	0.951534	1.53497e-05	flavodoxin
6245734	1.88378	194.298	PA5550	glmR	0.834969	0.000374332	GlmR transcriptional regulator
3040180	1.8629	124.514	PA2687	pfeS	-0.190794	0.423374	two-component sensor histidine kinase PfeS
5517748	1.86117	173.162	PA4917	-	-2.9437	3.34825e-38	hypothetical protein
4007461	1.84002	282.51	PA3575	-	0.311737	0.255215	hypothetical protein
4554426	1.83194	154.941	PA4076	-	0.245927	0.492111	hypothetical protein
972980	1.82085	134.783	PA0888	aotJ	-0.625507	0.000349042	arginine/ornithine ABC transporter substrate-binding protein AotJ
4395082	1.81535	101.154	PA3922	-	0.283477	0.128776	hypothetical protein
994990	1.81488	106.784	PA0911	-	-0.0799338	0.875117	hypothetical protein
3042076	1.8122	95.0004	PA2688	pfeA	-0.102165	0.664652	ferric enterobactin receptor
1887605	1.79221	110.426	PA1744	-	-0.0636277	0.909001	hypothetical protein
4169675	1.78478	89.3723	PA3724	lasB	-2.82309	2.04402e-41	elastase LasB
2545072	1.78041	95.802	PA2306	ambA	0.356687	0.152114	protein AmbA
1135243	1.77156	164.937	PA1047	-	0.0504934	0.8166	esterase
4178703	1.77151	86.6121	PA3728	-	-0.636522	0.000853091	hypothetical protein
1018061	1.76582	99.5148	PA0930	-	0.0903443	0.679147	two-component sensor
3434058	1.76443	250.659	PA3064	pelA	-0.177974	0.43441	hypothetical protein
141949	1.75265	109.734	PA0122	-	-6.14826	3.1277e-249	hypothetical protein
3110759	1.74448	152.468	PA2749	endA	-0.518058	0.0210444	DNA-specific endonuclease I
1010983	1.74408	81.2031	PA0924	-	-0.238736	0.289987	hypothetical protein
359918	1.74336	89.416	PA0319	-	0.697996	0.0176471	hypothetical protein
318238	1.74302	118.714	PA0285	-	0.15907	0.457543	hypothetical protein
2439748	1.73613	83.9607	PA2218	-	-0.240765	0.326022	hypothetical protein
5486213	1.72727	77.8378	PA4889	-	-0.0523307	0.78613	oxidoreductase
3003304	1.72353	82.7846	PA2653	-	-0.232117	0.336258	transporter
3797665	1.72019	76.6507	PA3392	nosZ	-0.38382	0.15235	nitrous-oxide reductase
4762981	1.71262	169.768	PA4255	rpmC	3.40635	0.245608	50S ribosomal protein L29
1007563	1.70312	164.855	PA0922	-	-0.740379	0.0465432	hypothetical protein
3156976	1.70262	81.2263	PA2800	-	-0.295822	0.120986	hypothetical protein
2557318	1.69985	72.6727	PA2319	-	-0.314667	0.604788	transposase
4473992	1.69542	71.98	PA3993	-	-0.117836	0.92738	transposase
5162662	1.68923	70.8323	PA4604	-	0.253895	0.227507	hypothetical protein
4011949	1.68923	70.8323	PA3579	-	-0.573902	0.0186751	glycerol kinase
4769020	1.67992	204.281	PA4266	fusA1	1.25574	1.89954e-13	elongation factor G
5893667	1.67697	69.9234	PA5235	glpT	0.326063	0.138017	sn-glycerol-3-phosphate transporter
5345012	1.67483	125.486	PA4758.1		NA	NA
5203349	1.67328	78.2484	PA4634	-	-0.0256996	0.911076	hypothetical protein
3328402	1.67135	164.338	PA2971	-	1.00305	2.96131e-05	hypothetical protein
1053847	1.66013	82.6423	PA0969	tolQ	0.0668984	0.770745	translocation protein TolQ
5226886	1.64588	63.0195	PA4658	-	0.0686674	0.764176	hypothetical protein
5747785	1.64234	62.3682	PA5103	-	-0.442264	0.0171386	hypothetical protein
3626875	1.64146	62.1519	PA3239	-	0.243723	0.335138	hypothetical protein
2153427	1.63949	67.3016	PA1972	-	-0.271328	0.347586	hypothetical protein
4082627	1.63903	62.8794	PA3644	lpxA	0.580655	0.00991483	acyl-acyl-carrier-protein--UDP-N- acetylglucosamine O-acyltransferase
1727101	1.63628	104.067	PA1586	sucB	0.776656	1.61127e-05	2-oxoglutarate dehydrogenase complex dihydrolipoyllysine-residue succinyltransferase
248690	1.63438	60.8601	PA0219	-	-0.0234023	0.921089	aldehyde dehydrogenase
4019491	1.62996	60.2183	PA3586	-	-0.250895	0.429135	hydrolase
264258	1.62907	60.0052	PA0234	-	0.206056	0.485467	hypothetical protein
4619326	1.62825	59.8652	PA4131	-	-0.606495	0.00877094	iron-sulfur protein
6221932	1.62331	65.1248	PA5529	-	-0.165798	0.438914	sodium/proton antiporter
1891086	1.62288	58.9445	PA1750	-	0.900784	3.47811e-05	phospho-2-dehydro-3-deoxyheptonate aldolase
4626586	1.62059	129.399	PA4137	-	-0.497983	0.084413	porin
544469	1.61728	97.5935	PA0482	glcB	0.29176	0.0899878	malate synthase G
5441763	1.61346	64.1365	PA4845	dipZ	0.0182413	0.9365	thiol:disulfide interchange protein
668001	1.60636	62.6827	PA0605	-	0.611992	0.0124555	ABC transporter permease
2616670	1.60253	55.3988	PA2366	-	-0.239662	0.294641	uricase
5846044	1.59996	73.0956	PA5192	pckA	1.4843	1.70385e-12	phosphoenolpyruvate carboxykinase
5010109	1.59823	61.0035	PA4477	cafA	-0.0724378	0.698992	cytoplasmic axial filament protein
5966236	1.59634	54.3745	PA5297	poxB	-0.326579	0.160131	pyruvate dehydrogenase
4226155	1.5928	53.9667	PA3769	guaA	1.0375	2.09997e-06	GMP synthase
5030478	1.59256	86.4321	PA4495	-	-0.1029	0.591291	hypothetical protein
3203940	1.59046	157.994	PA2850	ohr	-0.123	0.675097	organic hydroperoxide resistance protein
5947257	1.58572	52.7529	PA5283	-	-0.0545578	0.791771	transcriptional regulator
3221596	1.58572	52.7529	PA2868	-	-0.334668	0.124664	hypothetical protein
3349488	1.57599	51.1527	PA2991	sth	0.217156	0.276126	soluble pyridine nucleotide transhydrogenase
2096382	1.5698	50.1635	PA1920	nrdD	-0.164405	0.529154	anaerobic ribonucleoside triphosphate reductase
6061260	1.56536	61.214	PA5382	-	-0.378327	0.252611	transcriptional regulator
2330540	1.56449	49.3781	PA2118a	-	-0.520729	0.00357226	hypothetical protein
1571910	1.56449	49.3781	PA1442	-	0.920226	0.000344439	flagellar basal body protein FliL
2550994	1.5641	65.4397	PA2312a	-	-0.585606	0.0303704	hypothetical protein
5364059	1.55918	48.4045	PA4775	-	-0.0609947	0.793649	hypothetical protein
669520	1.55653	48.0172	PA0607	rpe	0.976891	0.00610289	ribulose-phosphate 3-epimerase
116996	1.55492	62.4677	PA0095	-	0.339652	0.0618818	hypothetical protein
4623338	1.5544	53.6308	PA4133	-	-3.25771	9.97452e-52	cbb3-type cytochrome C oxidase subunit I
3671960	1.55122	47.2473	PA3279	oprP	0.0135083	0.960529	phosphate-specific outer membrane porin OprP
1584541	1.55023	47.223	PA1454	fleN	0.380544	0.0418103	flagellar synthesis regulator FleN
1057370	1.54852	76.9459	PA0972	tolB	-0.0626828	0.738225	translocation protein TolB
3187423	1.54786	69.7622	PA2834	-	-0.384934	0.0688388	transcriptional regulator
1093226	1.54679	46.4824	PA1010	dapA	0.89114	3.74026e-06	4-hydroxy-tetrahydrodipicolinate synthase
3501013	1.54591	46.4824	PA3118	leuB	0.079395	0.673028	3-isopropylmalate dehydrogenase
3900135	1.54409	71.4875	PA3486	-	-0.0736983	0.726281	hypothetical protein
2892147	1.53972	45.5348	PA2557	-	-0.237303	0.253185	AMP-binding protein
4903426	1.53311	47.8191	PA4374	-	0.694176	0.00774644	resistance-nodulation-cell division (RND) efflux membrane fusion protein
2640365	1.53184	90.2067	PA2387	fpvI			RNA polymerase sigma factor
4461275	1.53087	44.2221	PA3980	-	0.12376	0.617061	(dimethylallyl)adenosine tRNA methylthiotransferase
225304	1.5292	50.881	PA0195.1	pntAB	0.691154	0.000705431	NAD(P) transhydrogenase subunit alpha
1602103	1.52822	43.6645	PA1475	ccmA	-0.280314	0.63712	cytochrome c biogenesis ATP-binding export protein CcmA
1621608	1.52695	48.9128	PA1494	-	0.688921	0.00410607	hypothetical protein
2545675	1.52667	43.553	PA2306	ambA	-0.0996041	0.699418	protein AmbA
2087711	1.52556	43.2949	PA1914	-	0.356687	0.152114	hypothetical protein
2007637	1.52553	73.205	PA1847	-	-0.604149	0.0113317	Fe/S biogenesis protein NfuA
3516871	1.52291	42.9268	PA3134	gltX	-0.848046	0.000275076	glutamate--tRNA ligase
530115	1.52291	42.9268	PA0470	fiuA	0.858256	0.000345428	ferrichrome receptor FiuA
3359754	1.52025	42.5598	PA3001	-	0.192497	0.350884	glyceraldehyde-3-phosphate dehydrogenase
3489513	1.51937	42.3765	PA3108	purF	1.01285	9.61173e-09	amidophosphoribosyltransferase
2192525	1.51725	50.4111	PA2005	-	-0.312031	0.103152	transcriptional regulator
5242912	1.51536	189.54	PA4675	-	0.412073	0.0390756	TonB-dependent receptor
1516075	1.51431	218.085	PA1393	cysC	-0.0424289	0.869627	adenylyl-sulfate kinase
5910333	1.51416	44.314	PA5248	-	-0.0694831	0.899597	hypothetical protein
5998646	1.51192	42.1584	PA5327	-	0.0202635	0.919591	oxidoreductase
5493314	1.51052	41.1058	PA4897	-	0.150073	0.63485	hypothetical protein
3572866	1.51052	41.1058	PA3183	zwf	-0.208409	0.31327	glucose-6-phosphate 1-dehydrogenase
3817376	1.50955	52.3524	PA3408	hasR	-0.0641404	0.756648	heme uptake outer membrane receptor HasR
6249708	1.50866	68.4611	PA5555	atpG	-0.239689	0.333797	ATP synthase subunit gamma
3696393	1.50713	45.2158	PA3299	fadD1	0.126454	0.660346	long-chain-fatty-acid--CoA ligase
5153196	1.50681	50.8281	PA4598	mexD	0.232741	0.263511	resistance-nodulation-cell division (RND) multidrug efflux transporter MexD
1312689	1.50521	40.3873	PA1212	-	-0.234081	0.271887	major facilitator superfamily transporter
5741985	1.50495	43.0114	PA5099	-	-0.187615	0.516281	transporter
3974687	1.50433	40.2087	PA3548	algI	-0.314885	0.211414	alginate o-acetylase AlgI
4083798	1.50356	45.4775	PA3646	lpxD	-0.0850331	0.750827	UDP-3-O-acylglucosamine N-acyltransferase
1840856	1.50344	40.0303	PA1690	pscU	0.106276	0.610935	translocation protein in type III secretion
3061660	1.49923	43.97	PA2708	-	-0.355327	0.301717	hypothetical protein
5400772	1.49599	54.2155	PA4812	fdnG	0.0437643	0.862379	formate dehydrogenase-O major subunit
5857388	1.49548	38.9675	PA5203	gshA	0.271223	0.146217	glutamate--cysteine ligase
3112883	1.4951	52.3286	PA2751	-	-0.0956299	0.619115	hypothetical protein
3713793	1.49371	38.616	PA3311	-	0.145824	0.554479	signaling protein
2947792	1.49247	70.9497	PA2604	-	-0.264199	0.127368	hypothetical protein
2864660	1.49138	40.0801	PA2536	-	-0.278512	0.168997	phosphatidate cytidylyltransferase
4057767	1.49062	168.997	PA3621.1		0.10476	0.671044
1932466	1.48792	38.4232	PA1784	-	0.046842	0.883484	hypothetical protein
5297932	1.48752	37.7438	PA4719	-	-1.6181	9.58084e-16	transporter
3162687	1.48584	38.399	PA2809	copR	-0.258616	0.239568	two-component response regulator CopR
5423932	1.48365	114.027	PA4832	-	0.0136909	0.961923	short-chain dehydrogenase
5674579	1.4831	37.2248	PA5038	aroB	-0.367327	0.256979	3-dehydroquinate synthase
759251	1.4831	37.2248	PA0690	-	0.663325	0.00102125	hypothetical protein
4426770	1.48056	37.0089	PA3946	rocS1	-0.271259	0.118116	two-component sensor
3017288	1.47894	54.1634	PA2669	-	-0.218652	0.350037	hypothetical protein
655426	1.47838	57.9185	PA0595	ostA	0.205868	0.554991	organic solvent tolerance protein OstA
3401443	1.47803	39.9886	PA3038	-	1.0288	2.34799e-08	porin
2990990	1.47513	36.0264	PA2643	nuoH	0.938294	1.17401e-06	NADH-quinone oxidoreductase subunit H
2273586	1.47513	36.0264	PA2071	fusA2	-0.107909	0.578177	elongation factor G
2928559	1.47385	41.5517	PA2588	-	-0.143872	0.424165	transcriptional regulator
4574347	1.47337	35.8566	PA4091	hpaA	-1.36754	1.54701e-10	4-hydroxyphenylacetate 3-monooxygenase large subunit
3403838	1.47248	35.6872	PA3040	-	0.540386	0.00919674	hypothetical protein
2158113	1.46894	35.181	PA1974	-	-0.586949	0.00105288	hypothetical protein
160109	1.46806	35.181	PA0140	ahpF	1.02407	0.00079629	alkyl hydroperoxide reductase
2707252	1.46363	34.5115	PA2423	-	0.909901	0.000385633	hypothetical protein
3631633	1.46243	49.9662	PA3244	minD	-0.493485	0.00628233	cell division inhibitor MinD
6177228	1.46186	34.3451	PA5485	ampDh2	0.687735	0.00199919	protein AmpDh2
5311533	1.46055	36.9179	PA4729	panB	0.0939051	0.679231	3-methyl-2-oxobutanoate hydroxymethyltransferase
5251410	1.46009	34.0129	PA4682	-	0.594978	0.0281678	hypothetical protein
5546578	1.45839	34.131	PA4942	hflK	-0.507904	0.0267547	protease subunit HflK
1698331	1.45833	33.8476	PA1561	aer	0.374211	0.0397758	aerotaxis receptor Aer
5698100	1.45656	33.5178	PA5057	phaD	-0.453172	0.00921342	poly(3-hydroxyalkanoic acid) depolymerase
5371675	1.45644	48.6803	PA4783	-	-0.185864	0.33414	hypothetical protein
330474	1.45507	33.8214	PA0293	aguB	-0.184859	0.529508	N-carbamoylputrescine amidohydrolase
1808862	1.45479	33.3535	PA1660	-	0.344706	0.302812	hypothetical protein
1276898	1.45466	34.0131	PA1178	oprH	-0.0824558	0.741268	PhoP/Q and low Mg2+ inducible outer membrane protein H1
3698317	1.44594	32.2135	PA3300	fadD2	-0.794881	0.000406296	long-chain-fatty-acid--CoA ligase
3507297	1.44518	51.6409	PA3125	-	0.549659	0.00898898	hypothetical protein
5333503	1.44515	49.8793	PA4748	tpiA	-0.69265	0.00166513	triosephosphate isomerase
4169241	1.4424	31.7307	PA3724	lasB	1.34742	4.3849e-12	elastase LasB
6229895	1.44233	40.0474	PA5536	-	-2.82309	2.04402e-41	hypothetical protein
1183899	1.43913	37.343	PA1092	fliC	-0.44489	0.381702	B-type flagellin
3926594	1.43798	31.092	PA3510	-	-1.51615	2.3587e-17	hypothetical protein
5448671	1.43484	43.7561	PA4853	fis	0.34608	0.593758	Fis family transcriptional regulator
5105831	1.43355	30.6165	PA4557	lytB	1.254	0.00442054	4-hydroxy-3-methylbut-2-enyl diphosphate reductase
919424	1.43355	30.6165	PA0844	plcH	0.347935	0.0901424	hemolytic phospholipase C
4187331	1.42825	29.988	PA3735	thrC	-0.195446	0.428706	threonine synthase
1711436	1.42459	58.6639	PA1570	-	-1.21547	1.74593e-10	transcriptional regulator
4941802	1.42117	29.0565	PA4409	ftsQ	0.10485	0.663883	cell division protein FtsQ
5628061	1.42076	29.2208	PA5009	waaP	-0.19254	0.440361	lipopolysaccharide kinase WaaP
2936030	1.41763	28.5956	PA2593	qteE	0.480434	0.165402	quorum threshold expression protein QteE
6008133	1.41675	28.4428	PA5338	spoT	-0.961212	0.020046	"guanosine-3',5'-bis(diphosphate) 3'-pyrophosphohydrolase"
4215145	1.41645	58.6805	PA3762	-	0.480679	0.00861318	hypothetical protein
5539631	1.41498	28.2905	PA4937	rnr	0.0185581	0.956094	exoribonuclease R
5085034	1.41498	28.2905	PA4541	-	0.317682	0.070009	hypothetical protein
5340768	1.41321	27.9865	PA4756	carB	0.131334	0.481764	carbamoyl phosphate synthase large subunit
5098817	1.41274	28.3178	PA4551	pilV	-0.749167	7.36771e-05	type 4 fimbrial biogenesis protein PilV
2617172	1.41115	29.3333	PA2367	-	0.105909	0.657384	hypothetical protein
979686	1.40878	27.5339	PA0896	aruF	0.062931	0.805959	arginine N-succinyltransferase subunit alpha
5845475	1.40559	31.5359	PA5192	pckA	-0.112148	0.663505	phosphoenolpyruvate carboxykinase
3799656	1.40524	27.0845	PA3393	nosD	1.4843	1.70385e-12	copper-binding periplasmic protein
2926450	1.40415	38.1848	PA2586	gacA	-0.166561	0.603601	response regulator GacA
5063876	1.40342	39.5247	PA4521	-	-0.354177	0.0722872	hypothetical protein
1895780	1.40171	26.6385	PA1756	cysH	-0.169068	0.434228	phosphoadenosine phosphosulfate reductase
6191081	1.40044	30.9787	PA5497	nrdJa	-0.240604	0.310507	ribonucleoside-diphosphate reductase
3558973	1.39986	30.3008	PA3168	gyrA	-0.379407	0.0453319	DNA gyrase subunit A
5148878	1.39884	28.6538	PA4596	-	0.463322	0.00725459	transcriptional regulator
6109179	1.39882	44.4355	PA5429	aspA	3.9206	5.96316e-13	aspartate ammonia-lyase
5166743	1.39836	28.8457	PA4607	-	-1.29704	6.48224e-13	hypothetical protein
5177706	1.39374	25.7567	PA4619	-	-0.399836	0.0329354	cytochrome C
5220648	1.39286	25.6111	PA4653	-	-0.149239	0.578746	hypothetical protein
4142955	1.39109	25.3209	PA3701	prfB	1.73963	6.19308e-16	peptide chain release factor 1
409580	1.38313	24.46	PA0366	-	0.397478	0.0462948	coniferyl aldehyde dehydrogenase
2647735	1.38224	24.3178	PA2392	pvdP	-0.918313	1.51644e-06	pyoverdine biosynthesis protein PvdP
5116196	1.38212	50.6041	PA4567	rpmA	-0.0760674	0.781023	50S ribosomal protein L27
4755137	1.37951	45.001	PA4238	rpoA	0.944807	0.00284215	DNA-directed RNA polymerase subunit alpha
4279573	1.37943	43.3738	PA3823	tgt	1.13716	1.3769e-09	queuine tRNA-ribosyltransferase
1691313	1.37941	27.2527	PA1553	ccoO1	0.0856434	0.747864	cbb3-type cytochrome C oxidase subunit II
927287	1.37392	27.9883	PA0848	-	0.173495	0.404347	alkyl hydroperoxide reductase
5193003	1.36937	100.93	PA4625	-	-0.425684	0.281827	hypothetical protein
874262	1.36901	24.3488	PA0796	prpB	-0.216874	0.230776	2-methylisocitrate lyase
3843116	1.36897	22.9172	PA3434	-	0.266014	0.196373	transposase
924693	1.36781	23.9596	PA0846	-	0.514792	0.251346	sulfate transporter CysZ
1086703	1.36742	31.8561	PA1003	mvfR	0.0937421	0.673458	transcriptional regulator MvfR
1754387	1.36632	22.5047	PA1611	-	0.0840902	0.646485	sensor/response regulator hybrid protein
1413064	1.36632	22.5047	PA1302	-	0.356762	0.0771478	heme utilization protein
2441734	1.36617	69.6786	PA2220	-	-0.236746	0.258068	transcriptional regulator
3346999	1.36461	24.7647	PA2988	-	-0.5843	0.0203606	hypothetical protein
2661597	1.36243	24.8681	PA2399	pvdD	0.158812	0.55514	pyoverdine synthetase D
3832326	1.36104	30.0713	PA3422	-	0.0301009	0.87225	hypothetical protein
120550	1.36046	35.066	PA0099	-	-0.485331	0.0317394	hypothetical protein
5187395	1.35967	23.6676	PA4625	-	-0.48011	0.0793748	hypothetical protein
5492541	1.35853	22.6807	PA4897	-	-0.216874	0.230776	hypothetical protein
2198819	1.35848	27.4053	PA2010	-	-0.208409	0.31327	transcriptional regulator
4989204	1.35618	58.2029	PA4457	-	1.50151	9.2841e-10	arabinose-5-phosphate isomerase KdsD
3044562	1.35393	21.1546	PA2690	-	0.696916	0.00075354	transposase
2001189	1.35305	21.1546	PA1843	metH	0.00908858	0.993098	B12-dependent methionine synthase
6111020	1.34913	24.0781	PA5430	-	0.670183	0.000386273	hypothetical protein
6005940	1.34407	23.293	PA5337	rpoZ	-0.00906192	0.966543	DNA-directed RNA polymerase subunit omega
1827908	1.34355	23.668	PA1678	-	0.366169	0.0638316	50S ribosomal protein L3 glutamine methyltransferase
3350419	1.34297	21.2048	PA2992	-	0.236136	0.325047	hypothetical protein
531504	1.33976	21.0163	PA0470	fiuA	0.614373	0.0927386	ferrichrome receptor FiuA
2977319	1.33934	38.8294	PA2633	-	0.192497	0.350884	hypothetical protein
543266	1.33801	19.5863	PA0482	glcB	-0.579715	0.00239797	malate synthase G
3881562	1.33624	19.3306	PA3468	-	0.29176	0.0899878	hypothetical protein
6056059	1.33542	21.5385	PA5378	-	0.393123	0.15841	hypothetical protein
5687238	1.33348	24.3658	PA5049	rpmE	0.319658	0.109451	50S ribosomal protein L31
1725586	1.33279	19.8392	PA1585	sucA	1.51545	3.45449e-12	2-oxoglutarate dehydrogenase subunit E1
3441680	1.33218	25.013	PA3069	-	0.90327	1.85386e-07	hypothetical protein
3374467	1.33172	23.3875	PA3014	faoA	0.36805	0.180575	fatty acid oxidation complex subunit alpha
5000	1.33164	30.0612	PA0004	gyrB	0.376532	0.0508432	DNA gyrase subunit B
500913	1.33093	18.8236	PA0445	-	-0.651866	0.00180901	transposase
4939273	1.33079	38.3975	PA4406.1		-0.392867	0.502725
483210	1.32741	21.6105	PA0432	sahH	0.647205	0.000286276	adenosylhomocysteinase
946558	1.32718	22.6955	PA0865	hpd	-0.306999	0.110984	4-hydroxyphenylpyruvate dioxygenase
747767	1.32708	20.0228	PA0688	-	-0.0946414	0.682264	alkaline phosphatase L
4832249	1.32651	18.3232	PA4307	pctC	-0.404775	0.0295452	chemotactic transducer PctC
6033367	1.32632	21.3075	PA5366	pstB	0.712094	0.016879	phosphate ABC transporter ATP-binding protein
5601094	1.32616	39.405	PA4986	-	-0.00862053	0.966517	oxidoreductase
5511728	1.32525	21.8256	PA4912	-	-0.527324	0.0115128	branched-chain amino acid ABC transporter
3165119	1.3224	19.7457	PA2811	-	-0.0123263	0.962148	ABC transporter permease
4969259	1.32166	18.4711	PA4436	-	-0.0426557	0.862535	transcriptional regulator
2134656	1.3212	17.8289	PA1949	rbsR	-0.382287	0.0628254	ribose operon repressor RbsR
2984267	1.31856	17.7833	PA2639	nuoD	0.0348656	0.845893	NADH:-quinone oxidoreductase subunit C/D
2843775	1.31829	121.526	PA2523	-	-0.00928403	0.983072	two-component response regulator
5623204	1.31492	19.7157	PA5005	-	0.52274	0.00750417	carbamoyl transferase
5383623	1.31393	17.2765	PA4797	-	0.983207	0.361395	transposase
5398508	1.31324	17.0997	PA4811	fdnH	1.16993	5.12869e-10	nitrate-inducible formate dehydrogenase subunit beta
4995449	1.31305	17.3342	PA4465	-	0.0998884	0.574261	hypothetical protein
4774834	1.3106	21.4863	PA4269	rpoC	0.987881	1.95767e-09	"DNA-directed RNA polymerase subunit beta'"
1429039	1.30901	18.6869	PA1317	cyoA	0.172756	0.503339	cytochrome o ubiquinol oxidase subunit II
4479604	1.30881	16.6219	PA3999	dacC	0.621366	0.00206526	D-ala-D-ala-carboxypeptidase
406468	1.3061	24.6813	PA0362	fdx1	0.382891	0.0765332	4Fe-4S ferredoxin
4986830	1.30138	23.8691	PA4454	-	0.184159	0.570724	hypothetical protein
5314691	1.30085	15.9164	PA4732	pgi	-0.0684497	0.731244	glucose-6-phosphate isomerase
314957	1.29968	21.0001	PA0281	cysW	0.105876	0.732159	sulfate transporter CysW
1302517	1.29741	20.5574	PA1201	-	0.265335	0.297723	transcriptional regulator
1721383	1.2974	19.4586	PA1582	sdhD	0.6949	0.0396476	succinate dehydrogenase subunit D
1824780	1.29676	26.4024	PA1672	-	0.556034	0.00808936	hypothetical protein
1319758	1.29542	18.3601	PA1218	-	-0.273913	0.471705	hypothetical protein
4051933	1.29509	17.7688	PA3617	recA	-0.00620018	0.976521	recombinase A
3180491	1.29476	30.0365	PA2826	-	-0.701227	0.027303	glutathione peroxidase
3036138	1.29471	21.8877	PA2685	-	-0.0217259	0.91714	hypothetical protein
1168196	1.29138	18.367	PA1081	flgF	0.89474	0.00554972	flagellar basal body rod protein FlgF
531013	1.28977	17.4172	PA0470	fiuA	0.192497	0.350884	ferrichrome receptor FiuA
4070785	1.28935	20.164	PA3636	kdsA	0.141758	0.509132	2-dehydro-3-deoxyphosphooctonate aldolase
4363156	1.28282	24.7089	PA3895	-	-0.628585	0.00434158	transcriptional regulator
4530145	1.28227	14.1089	PA4047	ribA	0.318123	0.171039	GTP cyclohydrolase II
4898095	1.28091	17.6544	PA4369	-	-0.169505	0.382167	hypothetical protein
5106826	1.26635	12.8208	PA4559	lspA	1.23754	0.000543929	lipoprotein signal peptidase
4991278	1.25943	20.5667	PA4459	-	0.278439	0.205435	hypothetical protein
4964954	1.25524	35.0628	PA4431	-	0.655649	0.00179513	iron-sulfur protein
153423	1.25091	19.8761	PA0134	-	-0.549595	0.0070469	guanine deaminase
451232	1.24935	14.8302	PA0411	pilJ	0.724482	0.000690951	twitching motility protein PilJ
5658810	1.24876	15.764	PA5028	-	0.110137	0.554992	hypothetical protein
181061	1.24423	11.0018	PA0158	-	0.208154	0.296757	resistance-nodulation-cell division (RND) efflux transporter
1116076	1.23929	17.8231	PA1028	-	-0.197046	0.404584	oxidoreductase
5032727	1.23834	11.626	PA4496	-	0.154684	0.422024	ABC transporter
4917104	1.22707	17.8725	PA4385	groEL	0.48551	0.00973537	molecular chaperone GroEL
4306310	1.21562	17.4914	PA3844	-	0.735449	9.9477e-05	hypothetical protein
4905714	1.21525	11.0406	PA4375	-	0.445279	0.0322791	multidrug efflux protein
4276357	1.21262	10.3814	PA3820	secF	0.186197	0.472981	preprotein translocase subunit SecF
78666	1.20602	9.58928	PA0066	-	-0.0319499	0.908991	hypothetical protein
5957890	1.19593	9.37402	PA5292	pchP	0.609971	0.0146116	phosphorylcholine phosphatase
4316461	1.19154	8.76931	PA3857	pcs	-0.277586	0.204061	phosphatidylcholine synthase
1731190	1.16603	7.16793	PA1588	sucC	0.476629	0.0079574	succinyl-CoA ligase subunit beta
3422634	1.15156	6.59235	PA3058	pelG	-0.0863607	0.773158	pellicle/biofilm biosynthesis Wzx-like polysaccharide transporter PelG
538099	1.14189	8.7591	PA0477	-	-0.441821	0.0840506	transcriptional regulator
DAP-seq data was adapted from Trouillon et al., 2021 [1]
1. Trouillon, J., Ragno, M., Simon, V., Attrée, I., and Elsen, S. (2021). Transcription inhibitors with XRE DNA-binding and cupin signal-sensing domains drive metabolic diversification in Pseudomonas. Msystems 6, e00753-00720.
