# Supplementary material for: Uncovering a hidden functional role of the XRE-cupin protein PsdR as a novel quorum-sensing regulator in Pseudomonas aeruginosa
Source: PLoS Pathog. 2024 Mar 14;20(3):e1012078. doi: 10.1371/journal.ppat.1012078 (PMC10965056; doi:10.1371/journal.ppat.1012078)
Supplement: S5 Table — (XLSX) [file ppat.1012078.s014.xlsx]

## Sheet: S5 Table
S5 Table. Bacterial strains used in this study.
Bacterial strain	Description	Reference or source
P. aeruginosa
WT	PAO1 wild-type	ref (1)
ΔpsdR	PAO1 PsdR-null mutant	This study
ΔpsdRΔmdpAΔdppA3	PAO1 PsdR,MdpA and DppA3 triple deletion mutant	This study
ΔpsdR::PrrnB::psdR	PAO1 PsdR null mutant integrated with a miniTn7-PrrnB-psdR	This study
ΔpsdR::miniTn7	PAO1 PsdR null mutant integrated with an empty pUC18T-miniTn7T-Gm	This study
WT::PrrnB::psdR	PAO1 wild-type integrated with a miniTn7-PrrnB-psdR	This study
ΔlasR	PAO1 LasR-null mutant	ref (2)
ΔpsdRΔlasR	PAO1 PsdR-null mutant with LasR deletion	This study
ΔqteE	PAO1 QteE-null mutant	This study
ΔqteEΔpsdR	PAO1 QteE-null mutant with PsdR deletion	This study
ΔqteEΔpsdR::PrrnB::psdR	PAO1 QteE, PsdR double deletion mutant integrated with a miniTn7-PrrnB-psdR	This study
E. coli
DH5α	supE44 lacU169( 80lacZ M15) hsdR17 recA1 endA1 gyrA96 thi-1 relA1 pir	Laboratory collection
BL21	F-ompT hsdSB(rB-mB-)gal dcm rne131(DE3)	Laboratory collection
plasmid
pGEX2	Allelic exchange vector with pBR origin, gentamicin reistance, sacB,Gmr	ref (3)
PRK2013	Helper plasmid; ColE1 replicon,Mob+ Tra+ Kmr	ref (4)
pUC18T-miniTn7T-Gm	Broad host-range vectors used for integration of single-copy genes into bacterial chromosomes at a neutral site	ref (5)
miniTn7-PrrnB-psdR	pUC18T-miniTn7T containing an PrrnB-psdR fragment, Gmr	This study
pTNS2	Helper plasmid, Gmr	ref (6)
pFLP2	Source of FLP recombinase, sacB, oriT, rep, Apr	ref (7)
pPROBE-GT	Broad-host-range pVS1/p15a GFP reporter, Gmr	ref (8)
PrhlA-GFP	pPROBE-GT vector containing rhlA promoter fragment, Gmr	This study
PpqsA-GFP	pPROBE-GT vector containing pqsA promoter fragment, Gmr	This study
PlasR-GFP	pPROBE-GT vector containing lasR promoter fragment, Gmr	This study
PPA4677-GFP	pPROBE-GT vector containing PA4677 promoter fragment, Gmr	This study
pECP61.5	Contains an PrhlA-LacZ translation fusion and an IPTG-inducible RhlR , Apr	ref (9)
pGEX-6p-1	Protein expression vector, Ampr	Laboratory collection
pGEX-6p-1-PsdR	pGEX-6p-1 containing wild-type PsdR, Ampr	This study
1. Stover, C.K., Pham, X.Q., Erwin, A., Mizoguchi, S., Warrener, P., Hickey, M., Brinkman, F., Hufnagle, W., Kowalik, D., and Lagrou, M. (2000). Complete genome sequence of Pseudomonas aeruginosa PAO1, an opportunistic pathogen. Nature 406, 959-964.
2. Wang, M., Schaefer, A.L., Dandekar, A.A., and Greenberg, E.P. (2015). Quorum sensing and policing of Pseudomonas aeruginosa social cheaters. Proceedings of the National Academy of Sciences 112, 2187-2191.
3. Rietsch, A., Vallet-Gely, I., Dove, S.L., and Mekalanos, J.J. (2005). ExsE, a secreted regulator of type III secretion genes in Pseudomonas aeruginosa. Proceedings of the National Academy of Sciences 102, 8006-8011.
4. Figurski, D.H., and Helinski, D.R. (1979). Replication of an origin-containing derivative of plasmid RK2 dependent on a plasmid function provided in trans. Proceedings of the National Academy of Sciences 76, 1648-1652.
5. Choi, K.-H., and Schweizer, H.P. (2006a). mini-Tn7 insertion in bacteria with single attTn7 sites: example Pseudomonas aeruginosa. Nature protocols 1, 153.
6. Choi, K.-H., Gaynor, J.B., White, K.G., Lopez, C., Bosio, C.M., Karkhoff-Schweizer, R.R., and Schweizer, H.P. (2005). A Tn 7-based broad-range bacterial cloning and expression system. Nature methods 2, 443-448.
7. Choi, K.-H., and Schweizer, H.P. (2006b). mini-Tn 7 insertion in bacteria with single att Tn 7 sites: example Pseudomonas aeruginosa. Nature protocols 1, 153.
8. Miller, W.G., Leveau, J.H., and Lindow, S.E. (2000). Improved gfp and inaZ broad-host-range promoter-probe vectors. Molecular Plant-Microbe Interactions 13, 1243-1250.
9. Pearson, J.P., Pesci, E.C., and Iglewski, B.H. (1997). Roles of Pseudomonas aeruginosa las and rhl quorum-sensing systems in control of elastase and rhamnolipid biosynthesis genes. Journal of bacteriology 179, 5756-5767.
