# Supplementary material for: Uncovering a hidden functional role of the XRE-cupin protein PsdR as a novel quorum-sensing regulator in Pseudomonas aeruginosa
Source: PLoS Pathog. 2024 Mar 14;20(3):e1012078. doi: 10.1371/journal.ppat.1012078 (PMC10965056; doi:10.1371/journal.ppat.1012078)
Supplement: S6 Table — (XLSX) [file ppat.1012078.s015.xlsx]

## Sheet: S6 Table
S6 Table. Oligonucleotides used in this study
Name	Sequence, 5' to 3'
Deletion of psdR gene
psdR_UP_F1	AGCAAGCTTCTGCAGGTCGACTCTAGAGGATCCCCTTCCTCCCAGGTGTGGA
psdR_UP_R1	TGGGGAGACTCTTGTTGAAAGGC
psdR_DOWN_F1	CTGGGTATACTGCGCCTTTCAACAAGAGTCTCCCCAGCCAGTCCGTAGCGCACCTT
psdR_DOWN_R1	GAAATTAATTAAGGTACCGAATTCGAGCTCGAGCCCAGCTTTCCGCCAGGGCCGGGAT
psdR_delet_detect_F1	AATAGGGGTTCGGGTAGTTC
psdR_delet_detect_R1	ATTCGCTGATGCCGAAATTA
Deletion of mdpA and dppA3 genes
dppA3_UP_F1	AGCATAAATGTAAAGCAAGCTTCTGCAGCAGCTCCTTCCCCGGCAAC
dppA3_UP_R1	GCAAACCTCATTTTTTCTTTTTCTAAGGGCAT
dppA3_DOWN_F1	CTTAGAAAAAGAAAAAATGAGGTTTGCTGCCGACGCCGCCCCGGTCGTG
dppA3_DOWN_R1	ATTAAGGTACCGAATTCGAGCTCGAGTGTAGCCCGAGCTGTACTTGA
dppA3_delet_detect_F1	CCATAAGGCCGATCCTCAGACG
dppA3_delet_detect_R1	TACTCGGTGGTCATGTCCT
mdpA_UP_F1	CATAAATGTAAAGCAAGCTTTCTGCAGCCCGGACACACCCCTGAACCTC
mdpA_UP_R1	CGAGGAGAACAACAATCCGGCCGAACGATAACGC
mdpA_DOWN_F1	CGGCGTTATCGTTCGGCCGGATTGTTGTTCTCCTCGTCTGGACCG
mdpA_DOWN_R1	TTAATTAAGGTACCGAATTCGAGCTCGAGAGCTCCGACTGGTAGCCCAC
mdpA_delet_detect_F1	AAGAAGCGGCGATGATCACCT
mdpA_delet_detect_R1	TTGAAAGGCGCAGTATACCCAG
Deletion of qteE gene
qteE_UP_F1	TAAAGCAAGCTTCTGCAGGTTCCCCCACTGGAAGAACCTC
qteE_UP_R1	ACCGGCGGCCAGCGTAGCGGTTTTCTCCATCAGGCAT
qteE_DOWN_F1	ATGCCTGATGGAGAAAACCGCTACGCTGGCCGCCGGT
qteE_DOWN_R1	CCGAATTCGAGCTCGAGCCCGGCCATCGTGTTTGCCGCTT
qteE_delet_detect_F1	CCCGAGACGCCCCCTGGAAG
qteE_delet_detect_R1	ACCGGTGAGCGCAGATGGTC
Detection of pGEX2 based constuct
pGEX2_detect_F	GAAATGCCGTATGTTTCCTT
pGEX2_detect_R	TCCGCGTTTCCAGACTTTAC
Expression of miniTn7 based PrrnB-psdR
PrrnB+psdR_ORF_F1	AACTCCCTATAATGCGACACCACTCTAGAATTAAAGAGGAGAAATTAAGCATGACCGTAGACCGCA
PrrnB+psdR_ORF_F2_HindIII	CCCAAGCTTGTTGCGCGGTCAGAAAATTATTTTAAATTTCCTCTAGTCAGGCCGGAATAACTCCCTATAATGCGA
psdR_ORF_F	ATGACCGTAGACCGCATCG
psdR_ORF_R_BamHI	CGGGATCCTCAGGGCGTCGGATGGTCGT
miniTn7_detect_F	ATTAATGCAGCGCCCAAACA
miniTn7_detect_R	TGACAAAGGGAATCAGGGGA
pPROBE_GT containing lasI or rhlA or pqsA or lasR or PA4677 promoter
PrhlA_GFP_HindIII_F	TTTTTAAGCTTGCATGCGAGGCCTGCGAA
PrhlA_GFP_BamHI_R	AAAAAAGGATCCTCTAGAAACCGATACCAACAGACTTTCGC
PpqsA_GFP_HindIII_F	GGAATTGGGGATCGGAAGCTTGTAGGTGTCCTCTTCGGCAG
PpqsA_GFP_EcoRI_R	CTTTAGTTAGTTAGGGAATTCGACAGAACGTTCCCTCTTCAG
PlasR_GFP_HindIII_F	AATTGGGGATCGGAAGCTTTGCGCCGCGCACAGACGTC
PlasR_GFP_BamHI_R	TCGGTACCCGGGGATCCTAGCCAGCCCGGTCGTAATGC
PPA4677_GFP_HindIII_F	GAATTGGGGATCGGAAGCTTGGCTTGCTCCGCTTCCCTGC
PPA4677_GFP_BamHI_R	AGCTCGGTACCCGGGGATCCGTCACTGTTCTTGGCGAACC
PROBE_BamHI	GGATCCCCGGGTACCGAGCT
PROBE_HindIII	AAGCTTCCGATCCCCAATTC
PROBE_detect _F1	GTTTTCCCAGTCACGACGTT
PROBE_detect _R1	GTTGGCCATGGAACAGGTAG
Expression of PsdR-His protein
pET_28a_psdR_F1	GAAGGAGATATACCATGGGCATGACCGTAGACCGCATCGG
pET_28a_psdR_R1	GAGTGCGGCCGCAAGCTTGGGCGTCGGATGGTCGTCGAA
pET_28a_psdR_detect_F1	CTTCCCCATCGGTGATGTCG
pET_28a_psdR_detect_R1	AGAGGCCCCAAGGGGTTATG
DNA probe used for EMSA
EMSA_lasR_promoter_F	CGGGTATCGTACTAGGTGCAT
EMSA_lasR_promoter_R	TCTATAGAGTTGGCGTTGTGC
RT-qPCR
q_proC_F1	CGTCGTGGTCCTGTCGGTCA
q_proC_R1	GGCGGCGATGGAGACGATCA
q_psdR_F1	CAAGAAGACCCTGCACCAAG
q_psdR_R1	AGCGGGATATTCAGCGACTT
