# Supplementary material for: Uncovering a hidden functional role of the XRE-cupin protein PsdR as a novel quorum-sensing regulator in Pseudomonas aeruginosa
Source: PLoS Pathog. 2024 Mar 14;20(3):e1012078. doi: 10.1371/journal.ppat.1012078 (PMC10965056; doi:10.1371/journal.ppat.1012078)
Supplement: S1 Source Data — (XLSX) [file ppat.1012078.s016.xlsx]

## Sheet: Fig 1
Fig 1A PlasR-GFP										Fig 1D C4-HSL production
											luminous intensity
Gata										Strain	Replicate 1	Replicate 2	Replicate 3	Replicate 4	Replicate 5
										WT	159	155	144	167	159
										ΔpsdR	189	183	190	195	205
										ΔpsdR::PrrnB::psdR	89	81	85	81	86
										ΔpsdR::miniTn7	192	185	182	199	215
										Fig 1E Pyocyanin production
											OD600
										Strain	Replicate 1	Replicate 2	Replicate 3	Replicate 4
										WT	0.912	0.93	0.934	0.953
										ΔpsdR	0.904	0.939	0.939	0.946
										ΔpsdR::PrrnB::psdR	0.902	0.907	0.91	0.919
										ΔpsdR::miniTn7	0.922	0.951	0.971	0.969
Statistical tests
Strain	Mean	SD	Percentage of parent	Cell count
WT	135649	91310	0.999	499911							OD695
ΔpsdR	246569	189372	0.999	499721						Strain	Replicate 1	Replicate 2	Replicate 3	Replicate 4
ΔpsdR::PrrnB::psdR	38936	28689	0.999	499450						WT	0.073	0.07	0.073	0.079
										ΔpsdR	0.147	0.141	0.148	0.14
										ΔpsdR::PrrnB::psdR	0.038	0.04	0.043	0.05
Fig 1B PrhlA-GFP										ΔpsdR::miniTn7	0.147	0.151	0.153	0.157
Gata
										Fig 1F Hydrogen cyanide production
Statistical tests
Strain	Mean	SD	Percentage of parent	Cell count
WT	7756	15998	0.999	399523
ΔpsdR	33315	42986	0.999	399824
ΔpsdR::PrrnB::psdR	3640	8525	0.998	399370
Fig 1C PpqsA-GFP
Gata
Statistical tests
Strain	Mean	SD	Percentage of parent	Cell count
WT	18465	34888	0.998	399364
ΔpsdR	86824	186803	0.989	395617
ΔpsdR::PrrnB::psdR	15003	39583	0.997	398765

## Sheet: Fig 4
Fig 4C SDS-PAGE of purified His-tagged PsdR protein												Fig 4D SDS-PAGE of purified His-tagged PsdR protein
Note:Lane 1-7: eluted PsdR-His proteins and the proteins in 3rd and 4th lanes were used for electrophoretic mobility shift assay (EMSA).												Lane	Elements									Lane	Elements							Lane	Elements
												1	30ng PlasR-WT probe									1	30ng PmdpA-WT probe							1	30ng PmdpA-WT probe
												2	30ng PlasR-WT probe;50nM PsdR protein									2	30ng PmdpA-WT probe;10nM PsdR protein							2	30ng PmdpA-WT probe;50nM PsdR protein
												3	30ng PlasR-mut probe									3	30ng PmdpA-WT probe;50nM PsdR protein							3	30ng PlasR-WT probe
												4	30ng PlasR-mut probe;50nM PsdR protein									4	30ng PlasR-WT probe							4	30ng PlasR-WT probe;10nM PsdR protein
												5	30ng PlasR-WT probe;50nM PsdR protein;1500ng unlabeled PlasR-WT									5	30ng PlasR-WT probe;10nM PsdR protein							5	30ng PlasR-WT probe;50nM PsdR protein
												6	30ng PlasR-WT probe									6	30ng PlasR-WT probe;50nM PsdR protein
												7	30ng PlasR-WT probe;100nM PsdR protein									7	30ng PlasR-WT probe
												8	30ng PlasR-mut probe									8	30ng PlasR-WT probe;100nM PsdR protein
												9	30ng PlasR-mut probe;100nM PsdR protein
												10	30ng PlasR-WT probe;100nM PsdR protein;1500ng unlabeled PlasR-WT

## Sheet: Fig 5
Fig 5A PrhlA-GFP
	OD600
	WT						ΔpsdR						ΔlasR						ΔpsdRΔlasR
Time(h)	Replicate 1	Replicate 2	Replicate 3	Replicate 4	Replicate 5	Replicate 6	Replicate 1	Replicate 2	Replicate 3	Replicate 4	Replicate 5	Replicate 6	Replicate 1	Replicate 2	Replicate 3	Replicate 4	Replicate 5	Replicate 6	Replicate 1	Replicate 2	Replicate 3	Replicate 4	Replicate 5	Replicate 6
4	0.461	0.459	0.444	0.444	0.441	0.433	0.425	0.432	0.428	0.429	0.435		0.416	0.41	0.408	0.41	0.403	0.402	0.443	0.456	0.454	0.447	0.457	0.459
4.5	0.559	0.549	0.534	0.531	0.528	0.527	0.515	0.526	0.519	0.523	0.53		0.514	0.494	0.494	0.511	0.495	0.492	0.533	0.542	0.546	0.534	0.545	0.546
5	0.632	0.626	0.613	0.617	0.62	0.615	0.598	0.605	0.605	0.606	0.607		0.589	0.575	0.578	0.606	0.574	0.569	0.613	0.618	0.618	0.611	0.616	0.622
5.5	0.71	0.708	0.695	0.696	0.703	0.696	0.678	0.689	0.682	0.686	0.686		0.656	0.654	0.653	0.691	0.643	0.652	0.686	0.69	0.692	0.683	0.69	0.695
6	0.785	0.793	0.78	0.785	0.79	0.776	0.757	0.764	0.756	0.759	0.763		0.721	0.725	0.727	0.78	0.715	0.728	0.757	0.759	0.766	0.753	0.764	0.771
6.5	0.834	0.841	0.831	0.84	0.85	0.837	0.835	0.828	0.837	0.839	0.847		0.783	0.789	0.805	0.835	0.788	0.795	0.817	0.804	0.822	0.801	0.816	0.807
7	0.867	0.875	0.868	0.88	0.883	0.868	0.859	0.861	0.859	0.872	0.878		0.812	0.822	0.826	0.867	0.823	0.833	0.834	0.836	0.849	0.821	0.84	0.848
7.5	0.909	0.909	0.901	0.932	0.931	0.926	0.904	0.907	0.914	0.918	0.928		0.874	0.86	0.856	0.914	0.856	0.862	0.874	0.876	0.89	0.856	0.877	0.885
8	0.955	0.963	0.951	0.984	0.983	0.971	0.959	0.962	0.961	0.965	0.974		0.922	0.904	0.901	0.955	0.888	0.903	0.917	0.918	0.935	0.901	0.924	0.934
8.5	0.991	1	0.987	1.026	1.025	1.011	1.003	1.018	1.014	1.014	1.021		0.959	0.938	0.946	1.009	0.939	0.945	0.959	0.974	0.976	0.948	0.972	0.976
9	1.043	1.048	1.044	1.063	1.061	1.054	1.056	1.064	1.056	1.055	1.065		1.012	0.97	0.986	1.041	0.978	0.962	1.002	1.023	1.021	0.995	1.015	1.013
9.5	1.092	1.092	1.084	1.102	1.109	1.103	1.112	1.122	1.103	1.102	1.107		1.05	0.988	0.989	1.061	1.002	0.984	1.033	1.064	1.057	1.03	1.053	1.043
10	1.099	1.114	1.107	1.119	1.125	1.121	1.16	1.164	1.158	1.157	1.169		1.052	1.049	1.052	1.058	1.052	1.045	1.059	1.107	1.093	1.077	1.095	1.082
10.5	1.105	1.118	1.111	1.119	1.13	1.131	1.163	1.169	1.163	1.163	1.167		1.048	1.046	1.054	1.057	1.051	1.059	1.09	1.121	1.114	1.097	1.117	1.092
11	1.103	1.119	1.11	1.119	1.129	1.128	1.167	1.173	1.166	1.167	1.168		1.046	1.045	1.053	1.057	1.049	1.06	1.102	1.186	1.136	1.135	1.131	1.107
11.5	1.102	1.119	1.111	1.118	1.129	1.127	1.167	1.171	1.165	1.166	1.166		1.044	1.046	1.054	1.057	1.05	1.059	1.155	1.174	1.173	1.147	1.169	1.163
12	1.098	1.116	1.108	1.115	1.127	1.125	1.165	1.17	1.166	1.167	1.167		1.043	1.046	1.053	1.055	1.049	1.059	1.151	1.166	1.165	1.14	1.162	1.155
	GFP
	WT						ΔpsdR						ΔlasR						ΔpsdRΔlasR
Time(h)	Replicate 1	Replicate 2	Replicate 3	Replicate 4	Replicate 5	Replicate 6	Replicate 1	Replicate 2	Replicate 3	Replicate 4	Replicate 5	Replicate 6	Replicate 1	Replicate 2	Replicate 3	Replicate 4	Replicate 5	Replicate 6	Replicate 1	Replicate 2	Replicate 3	Replicate 4	Replicate 5	Replicate 6
4	1771	1759	1777	1767	1592	1620	1570	1673	1643	1629	1656		1008	960	1006	991	998	972	1000	990	980	1040	1007	989
4.5	1775	1709	1686	1657	1604	1590	1551	1633	1636	1626	1652		977	988	963	947	979	962	996	992	1026	1006	979	997
5	1728	1698	1739	1670	1629	1584	1549	1569	1694	1614	1630		1034	1061	1007	955	952	985	1013	995	984	1014	1006	989
5.5	1858	1796	1818	1741	1674	1625	1698	1822	1848	1838	1936		975	989	995	961	982	955	998	1046	996	1019	959	1055
6	2121	2018	1975	1977	1856	1850	2209	2314	2434	2440	2487		1068	1001	1013	969	970	1023	1028	1016	985	1003	1007	1018
6.5	2718	2447	2510	2421	2295	2282	3198	3321	3597	3448	3880		1062	1007	1016	1044	1051	1050	1058	1060	1028	1089	1071	1074
7	3220	2856	2823	2896	2773	2691	4094	4288	4729	4706	5004		1108	1118	1067	1054	1093	1045	1137	1108	1053	1124	1101	1114
7.5	4085	3622	3585	3636	3430	3354	5318	5664	5972	5975	6550		1157	1095	1090	1128	1138	1137	1134	1153	1180	1212	1153	1199
8	5161	4668	4565	4692	4360	4343	6903	7270	7772	7969	8277		1183	1116	1149	1145	1087	1136	1208	1184	1169	1245	1195	1214
8.5	6607	5961	5733	6016	5517	5536	9108	9470	10233	10134	10908		1237	1204	1197	1248	1177	1218	1260	1251	1279	1279	1250	1291
9	8212	7212	7071	7341	6803	6685	11560	12485	13008	13054	13772		1383	1259	1235	1330	1295	1209	1306	1247	1256	1366	1292	1347
9.5	9720	8563	8650	8807	8140	8185	14802	15934	16559	16499	17373		1400	1445	1358	1528	1342	1333	1366	1366	1371	1430	1369	1453
10	10688	9559	9479	9512	9067	9042	18177	19410	20209	19935	20943		1560	1492	1468	1556	1387	1375	1433	1490	1434	1438	1475	1487
10.5	11298	10312	10185	10270	9785	9746	19593	21270	22129	21925	22814		1660	1623	1598	1630	1561	1496	1486	1589	1571	1556	1512	1525
11	11946	10761	10768	10690	10197	10024	20548	21928	23507	22852	23756		1673	1611	1614	1664	1678	1596	1559	1655	1584	1666	1636	1672
11.5	12238	10898	11080	11060	10494	10526	21122	22684	24012	23391	24186		1778	1713	1703	1760	1678	1639	1796	1847	1782	1912	1828	1829
12	12536	11457	11503	11174	10840	10732	21414	22521	24083	23527	24397		1904	1762	1713	1782	1690	1689	1859	1949	1868	1958	1973	1929
Fig 5B PpqsA-GFP
	OD600
	WT						ΔpsdR						ΔlasR						ΔpsdRΔlasR
Time(h)	Replicate 1	Replicate 2	Replicate 3	Replicate 4	Replicate 5	Replicate 6	Replicate 1	Replicate 2	Replicate 3	Replicate 4	Replicate 5	Replicate 6	Replicate 1	Replicate 2	Replicate 3	Replicate 4	Replicate 5	Replicate 6	Replicate 1	Replicate 2	Replicate 3	Replicate 4	Replicate 5	Replicate 6
4	0.431	0.425	0.427	0.421	0.415	0.418	0.392	0.392	0.392	0.396	0.393	0.403	0.414	0.417	0.431	0.422	0.406	0.411	0.457	0.454	0.466	0.465	0.463	0.482
4.5	0.521	0.517	0.52	0.522	0.516	0.512	0.499	0.501	0.494	0.499	0.5	0.508	0.524	0.514	0.534	0.519	0.495	0.497	0.549	0.544	0.551	0.553	0.551	0.574
5	0.603	0.596	0.6	0.61	0.6	0.598	0.578	0.588	0.581	0.585	0.587	0.595	0.617	0.606	0.624	0.606	0.566	0.573	0.626	0.622	0.625	0.625	0.625	0.657
5.5	0.685	0.681	0.685	0.687	0.672	0.684	0.656	0.656	0.669	0.666	0.667	0.673	0.71	0.699	0.721	0.687	0.651	0.644	0.696	0.697	0.703	0.705	0.695	0.733
6	0.759	0.757	0.765	0.775	0.752	0.762	0.741	0.74	0.749	0.755	0.75	0.757	0.839	0.806	0.847	0.763	0.719	0.713	0.762	0.762	0.775	0.775	0.756	0.818
6.5	0.825	0.834	0.83	0.852	0.826	0.842	0.817	0.822	0.847	0.846	0.84	0.842	0.871	0.871	0.889	0.83	0.779	0.762	0.803	0.816	0.82	0.82	0.808	0.843
7	0.849	0.849	0.851	0.879	0.864	0.871	0.872	0.881	0.894	0.893	0.894	0.887	0.874	0.909	0.914	0.862	0.804	0.797	0.821	0.829	0.858	0.854	0.842	0.872
7.5	0.905	0.884	0.888	0.913	0.892	0.925	0.924	0.936	0.955	0.955	0.947	0.94	0.858	0.955	0.939	0.902	0.859	0.838	0.879	0.874	0.897	0.889	0.877	0.917
8	0.941	0.922	0.94	0.927	0.939	0.966	0.978	0.987	1.009	1.004	1.002	0.995	0.861	0.979	0.959	0.945	0.909	0.899	0.92	0.924	0.941	0.932	0.924	0.967
8.5	0.962	0.972	0.97	0.98	0.983	0.996	1.028	1.04	1.057	1.054	1.051	1.037	0.863	1.008	0.973	0.982	0.933	0.954	0.966	0.971	0.987	0.979	0.977	1.01
9	0.998	1.008	1.019	1.031	1.034	1.035	1.083	1.089	1.119	1.099	1.098	1.086	0.88	1.029	1.081	1.041	0.968	1.014	1.006	1.012	1.031	1.022	1.022	1.053
9.5	1.074	1.078	1.089	1.109	1.104	1.069	1.141	1.16	1.17	1.16	1.161	1.143	0.895	1.102	1.099	1.062	1.025	1.038	1.047	1.041	1.067	1.056	1.061	1.1
10	1.082	1.103	1.103	1.118	1.117	1.092	1.167	1.176	1.181	1.188	1.189	1.185	0.898	1.089	1.09	1.069	1.058	1.059	1.092	1.075	1.102	1.099	1.092	1.141
10.5	1.098	1.115	1.117	1.121	1.117	1.123	1.176	1.185	1.187	1.195	1.197	1.191	0.898	1.086	1.088	1.066	1.054	1.082	1.126	1.103	1.12	1.113	1.119	1.168
11	1.099	1.117	1.118	1.12	1.118	1.124	1.179	1.185	1.187	1.196	1.199	1.194	0.899	1.084	1.087	1.067	1.053	1.083	1.143	1.152	1.142	1.138	1.137	1.17
11.5	1.098	1.117	1.119	1.121	1.118	1.123	1.174	1.184	1.187	1.194	1.195	1.192	0.898	1.081	1.085	1.066	1.052	1.085	1.136	1.149	1.169	1.165	1.163	1.162
12	1.101	1.117	1.118	1.119	1.117	1.122	1.173	1.18	1.176	1.193	1.194	1.193	0.898	1.08	1.083	1.065	1.052	1.084	1.128	1.143	1.163	1.159	1.157	1.153
	GFP
	WT						ΔpsdR						ΔlasR						ΔpsdRΔlasR
Time(h)	Replicate 1	Replicate 2	Replicate 3	Replicate 4	Replicate 5	Replicate 6	Replicate 1	Replicate 2	Replicate 3	Replicate 4	Replicate 5	Replicate 6	Replicate 1	Replicate 2	Replicate 3	Replicate 4	Replicate 5	Replicate 6	Replicate 1	Replicate 2	Replicate 3	Replicate 4	Replicate 5	Replicate 6
4	1291	1278	1290	1286	1284	1265	1745	1672	1708	1722	1783	1846	1076	1082	1016	1027	1029	1030	1028	1054	1057	1094	1100	1092
4.5	1302	1313	1271	1238	1262	1196	2258	2284	2146	2302	2331	2466	983	944	970	1009	992	986	1051	984	1038	1009	1058	1066
5	1498	1476	1481	1413	1367	1355	4035	3879	4008	4099	4206	4547	987	982	1015	1008	983	971	1006	1053	979	1023	1040	1084
5.5	2365	2140	2090	1971	1973	2049	7777	7693	7765	7872	8200	8849	1073	1009	1027	972	1034	977	1028	1017	1078	1033	1058	1070
6	3837	3635	3546	3510	3421	3492	13118	13448	13592	13734	14073	15086	1043	971	1017	968	979	1018	1088	1053	1073	996	1029	1146
6.5	6675	6264	6063	6155	6164	6109	20459	20844	20992	21414	21380	22809	1104	992	1046	1008	1010	1029	1108	1050	1066	1065	1149	1193
7	10927	10210	10013	10260	10294	10183	28836	29359	29620	30197	29910	31674	1186	1072	1118	1087	1075	1055	1205	1175	1201	1203	1191	1186
7.5	14834	13996	13814	13921	14010	14047	36981	37235	37885	37719	37461	39551	1266	1204	1165	1164	1126	1129	1313	1263	1248	1240	1261	1364
8	19066	18141	17780	17897	18357	18178	43724	44353	44904	44966	44698	46455	1317	1183	1313	1211	1202	1198	1483	1413	1450	1393	1435	1535
8.5	24440	23057	22360	22824	23366	22970	50633	50818	51896	51068	51230	52989	1381	1328	1419	1396	1330	1297	1756	1706	1699	1679	1712	1918
9	29931	27914	27430	28183	28753	28173	56311	57007	58435	57266	57106	58735	1571	1465	1534	1449	1438	1409	2089	1969	1962	2005	1969	2219
9.5	36077	33660	32511	33679	34403	33881	62040	62698	64784	62231	62658	64183	1680	1566	1706	1583	1545	1401	2625	2480	2332	2318	2327	2617
10	41339	38876	37623	39164	39653	39158	67888	68326	69651	68123	68070	69341	1814	1722	1874	1768	1748	1610	3021	2930	2936	2802	2901	3131
10.5	45665	42774	41921	42767	43000	43238	69224	70040	71421	70337	70117	72679	1987	1814	1978	1902	1921	1639	3463	3410	3337	3219	3287	3566
11	47391	44571	43747	44328	44723	45133	72405	72631	74245	72433	72685	74992	2064	1967	2107	2013	1981	1809	3903	3818	3800	3760	3852	3899
11.5	49777	46660	45835	46043	46902	47210	72994	73187	74016	72614	72724	75626	2256	2073	2082	2130	2114	1921	4323	4136	4115	4116	4168	4283
12	51418	48049	47090	47125	47850	49029	73124	72995	74102	72834	73164	76138	2297	2160	2268	2206	2266	1933	4489	4455	4426	4409	4546	4424

## Sheet: Fig 6
Fig 6 PlasR-GFP
	OD600
	WT						ΔpsdR						ΔqteE						ΔqteEΔpsdR						ΔqteEΔpsdR::PrrnB::psdR
Time(h)	Replicate 1	Replicate 2	Replicate 3	Replicate 4	Replicate 5	Replicate 6	Replicate 1	Replicate 2	Replicate 3	Replicate 4	Replicate 5	Replicate 6	Replicate 1	Replicate 2	Replicate 3	Replicate 4	Replicate 5	Replicate 6	Replicate 1	Replicate 2	Replicate 3	Replicate 4	Replicate 5	Replicate 6	Replicate 1	Replicate 2	Replicate 3	Replicate 4	Replicate 5	Replicate 6
4	0.6	0.592	0.56	0.578	0.56	0.577	0.537	0.538	0.552	0.536	0.541	0.538	0.572	0.566	0.521	0.527	0.559	0.534	0.539	0.529	0.526	0.532	0.524	0.535	0.552	0.564	0.553	0.549	0.569	0.552
4.5	0.705	0.696	0.653	0.684	0.651	0.681	0.63	0.621	0.652	0.622	0.635	0.625	0.681	0.67	0.611	0.614	0.651	0.615	0.64	0.617	0.62	0.623	0.617	0.614	0.639	0.645	0.638	0.637	0.648	0.637
5	0.789	0.776	0.727	0.762	0.728	0.764	0.702	0.689	0.731	0.694	0.715	0.694	0.785	0.767	0.68	0.688	0.73	0.695	0.708	0.683	0.685	0.695	0.686	0.69	0.724	0.722	0.721	0.722	0.73	0.721
5.5	0.869	0.883	0.83	0.868	0.848	0.869	0.797	0.767	0.853	0.77	0.827	0.771	0.88	0.873	0.764	0.79	0.87	0.79	0.821	0.768	0.759	0.77	0.761	0.77	0.837	0.827	0.822	0.831	0.834	0.835
6	0.928	0.916	0.863	0.9	0.864	0.901	0.881	0.852	0.89	0.851	0.882	0.849	0.951	0.944	0.841	0.861	0.903	0.866	0.882	0.855	0.844	0.856	0.841	0.857	0.901	0.902	0.891	0.897	0.905	0.908
6.5	1.004	0.997	0.926	0.983	0.951	0.985	0.939	0.905	0.959	0.897	0.95	0.895	1.004	1.001	0.906	0.911	0.969	0.915	0.941	0.908	0.891	0.905	0.886	0.901	0.936	0.948	0.933	0.938	0.96	0.953
7	1.042	1.042	0.97	1.03	0.997	1.034	0.986	0.967	1	0.963	1.004	0.949	1.052	1.05	0.959	0.959	1.014	0.956	0.987	0.969	0.959	0.974	0.953	0.956	0.972	0.982	0.968	0.967	0.989	0.983
7.5	1.075	1.079	1.011	1.068	1.035	1.073	1.023	1.02	1.043	1.018	1.048	1.008	1.096	1.095	0.995	0.993	1.056	0.998	1.032	1.026	1.013	1.028	1.009	1.009	0.999	1.019	0.994	0.996	1.018	1.014
8	1.113	1.111	1.051	1.108	1.076	1.106	1.07	1.052	1.089	1.064	1.077	1.053	1.147	1.143	1.022	1.037	1.087	1.032	1.068	1.071	1.067	1.084	1.069	1.058	1.043	1.065	1.046	1.043	1.061	1.056
8.5	1.136	1.146	1.091	1.15	1.126	1.143	1.132	1.102	1.136	1.099	1.141	1.091	1.171	1.174	1.065	1.066	1.127	1.077	1.121	1.098	1.099	1.105	1.094	1.093	1.059	1.071	1.067	1.058	1.078	1.073
9	1.157	1.171	1.127	1.164	1.152	1.16	1.194	1.169	1.196	1.16	1.198	1.141	1.174	1.181	1.133	1.117	1.157	1.128	1.201	1.164	1.17	1.182	1.162	1.142	1.053	1.064	1.061	1.053	1.073	1.066
9.5	1.154	1.177	1.148	1.162	1.152	1.157	1.202	1.2	1.201	1.209	1.206	1.208	1.174	1.18	1.151	1.161	1.164	1.162	1.205	1.211	1.204	1.216	1.2	1.205	1.048	1.059	1.057	1.047	1.067	1.06
10	1.153	1.174	1.148	1.164	1.152	1.159	1.203	1.205	1.201	1.216	1.204	1.214	1.171	1.176	1.159	1.173	1.162	1.182	1.206	1.216	1.213	1.222	1.206	1.214	1.044	1.055	1.051	1.043	1.062	1.056
10.5	1.152	1.17	1.148	1.166	1.151	1.158	1.201	1.202	1.2	1.214	1.201	1.215	1.165	1.171	1.158	1.172	1.161	1.178	1.207	1.214	1.21	1.219	1.205	1.213	1.039	1.051	1.046	1.039	1.058	1.052
11	1.149	1.167	1.146	1.164	1.148	1.155	1.197	1.204	1.195	1.213	1.199	1.211	1.159	1.165	1.155	1.169	1.157	1.176	1.196	1.215	1.211	1.22	1.206	1.209	1.037	1.047	1.043	1.036	1.056	1.049
11.5	1.145	1.165	1.143	1.16	1.145	1.151	1.184	1.191	1.183	1.206	1.186	1.211	1.152	1.157	1.15	1.166	1.152	1.172	1.182	1.201	1.197	1.206	1.193	1.206	1.034	1.043	1.04	1.033	1.052	1.046
12	1.141	1.16	1.138	1.155	1.138	1.147	1.172	1.179	1.171	1.193	1.175	1.2	1.144	1.149	1.144	1.16	1.145	1.166	1.17	1.188	1.184	1.194	1.181	1.193	1.031	1.043	1.038	1.031	1.05	1.043
	GFP
	WT						ΔpsdR						ΔqteE						ΔqteEΔpsdR						ΔqteEΔpsdR::PrrnB::psdR
Time(h)	Replicate 1	Replicate 2	Replicate 3	Replicate 4	Replicate 5	Replicate 6	Replicate 1	Replicate 2	Replicate 3	Replicate 4	Replicate 5	Replicate 6	Replicate 1	Replicate 2	Replicate 3	Replicate 4	Replicate 5	Replicate 6	Replicate 1	Replicate 2	Replicate 3	Replicate 4	Replicate 5	Replicate 6	Replicate 1	Replicate 2	Replicate 3	Replicate 4	Replicate 5	Replicate 6
4	7947	7542	7562	7482	7305	7163	9041	9272	9423	9236	9458	9660	8389	8204	8347	7932	8187	7924	8978	8905	8910	8932	9149	9039	3600	3539	3391	3477	3520	3384
4.5	9678	9460	9333	9231	9118	9161	11975	12079	12359	12141	12448	12754	10579	10354	10357	10039	10282	9884	11674	11585	11648	11442	11705	11849	4087	3988	3951	4049	4041	3857
5	12225	11470	11545	11383	11285	11250	15433	15715	16471	15795	16480	16528	13986	13233	13054	12564	13217	12443	15157	14761	14936	14842	15474	15442	4798	4539	4520	4545	4554	4460
5.5	15526	14824	14488	14710	14330	14419	20589	20280	22070	20450	21921	21399	19632	18012	16408	15645	17544	15696	19770	18821	19428	19260	19985	20136	5389	5408	5120	5187	5266	5113
6	18985	17868	17724	17641	17301	17698	26997	26172	28821	26239	29149	28182	26219	24274	20843	19738	22539	19998	26089	24130	25115	24749	25886	25822	6309	6085	5951	6136	5956	5835
6.5	23031	21745	21023	21392	21224	21528	34583	32876	36334	32892	36613	34583	34121	30989	26254	25053	28617	24925	32969	30662	31549	30808	32216	32664	6845	6794	6560	6680	6693	6420
7	26886	25277	24552	24874	24268	24774	41154	39985	43905	39966	44626	42284	40656	37768	32207	30289	35025	30483	40281	37135	38385	37834	39588	39727	7833	7567	7414	7438	7519	7276
7.5	30168	28228	27315	28056	27094	27879	48688	47559	51793	47496	52702	50786	46546	43366	37441	35525	40454	35613	47043	43915	45566	44653	46923	47029	8503	8332	8222	8398	8280	7967
8	32821	30930	29877	30578	29900	30413	55902	53975	58519	53804	59755	57971	51563	47906	42395	39911	44643	40302	53314	50010	51974	51467	53564	54013	9376	8860	8729	8836	8828	8585
8.5	35090	33550	32213	32884	32619	32921	61826	60756	65002	60105	66836	64092	54752	51160	46475	44206	49903	44264	59051	55642	57741	57178	59469	60083	9802	9353	9176	9368	9315	9104
9	35856	35027	34720	34575	34639	34501	69111	67255	72267	66925	74320	70797	55207	52292	50358	47992	52263	48276	65895	61395	63686	63032	65474	65546	9893	9414	9319	9495	9575	9196
9.5	37417	35614	35772	35446	35136	35018	71796	71553	75182	72282	76881	78100	55587	52657	53198	50393	52556	51154	68101	66262	68104	67386	70376	72480	9946	9685	9412	9568	9414	9250
10	38236	36351	36709	36075	36100	35976	73967	74331	77258	74715	78649	79717	55848	52935	53210	50830	53237	51105	70740	68512	69895	69603	72683	74750	10086	9574	9516	9659	9525	9234
10.5	38438	37009	37738	36589	36942	36588	75907	76214	78727	77005	80541	82078	56331	53308	53719	51240	53767	51848	71567	70397	72351	71847	74342	76968	9980	9794	9448	9561	9588	9399
11	39712	37457	38400	37400	37285	37139	76801	77262	79108	77489	80584	83426	56391	53278	53805	51610	54297	52324	72070	71315	73613	72032	75612	78553	10136	9693	9681	9679	9648	9279
11.5	40150	38117	38912	37848	38115	37685	76778	77953	80017	78341	80833	84537	56206	53087	53869	51786	53843	52145	72013	71510	73586	72563	76202	78845	10128	9861	9621	9635	9680	9387
12	40228	38564	38791	38035	38356	37948	77527	78486	79839	78798	81554	85310	56475	53371	53985	51840	53561	52116	72662	71474	73549	73019	76005	78849	10070	9872	9687	9788	9795	9428

## Sheet: Fig 7
Fig 7 Cell cytotoxicity of CHO
	LDH release (OD490)
Strain	Replicate 1	Replicate 2	Replicate 3	Replicate 4
WT	0.745	0.845	0.858	0.86
ΔpsdR	1.461	1.549	1.57	1.486
ΔpsdR::PrrnB::psdR	0.417	0.405	0.43	0.405
ΔlasR	0.443	0.408	0.42	0.442
no bacteria	0.275	0.281	0.274	0.255

## Sheet: S2 Fig 
S2A Fig PlasR-GFP
	OD600
	WT						ΔpsdR						ΔpsdR::PrrnB::psdR
Time(h)	Replicate 1	Replicate 2	Replicate 3	Replicate 4	Replicate 5	Replicate 6	Replicate 1	Replicate 2	Replicate 3	Replicate 4	Replicate 5	Replicate 6	Replicate 1	Replicate 2	Replicate 3	Replicate 4	Replicate 5	Replicate 6
4	0.487	0.488	0.49	0.488	0.495	0.503	0.473	0.477	0.466	0.468	0.487	0.496	0.478	0.482	0.479	0.476	0.483	0.475
4.5	0.596	0.601	0.601	0.605	0.604	0.606	0.587	0.586	0.566	0.579	0.591	0.596	0.558	0.562	0.561	0.558	0.566	0.562
5	0.698	0.701	0.703	0.7	0.7	0.688	0.685	0.685	0.652	0.674	0.688	0.684	0.632	0.639	0.636	0.635	0.643	0.643
5.5	0.811	0.812	0.803	0.785	0.818	0.769	0.774	0.773	0.734	0.764	0.777	0.763	0.707	0.717	0.715	0.715	0.724	0.722
6	0.876	0.88	0.883	0.867	0.881	0.845	0.838	0.839	0.827	0.855	0.873	0.871	0.78	0.788	0.787	0.79	0.798	0.798
6.5	0.919	0.923	0.927	0.925	0.924	0.903	0.892	0.894	0.866	0.897	0.913	0.898	0.824	0.831	0.837	0.837	0.849	0.845
7	0.97	0.973	0.977	0.974	0.97	0.948	0.947	0.948	0.92	0.951	0.965	0.952	0.856	0.865	0.865	0.859	0.872	0.873
7.5	1.014	1.021	1.022	1.017	1.019	0.99	1	1.003	0.983	1.005	1.02	1.003	0.914	0.909	0.916	0.905	0.92	0.914
8	1.051	1.056	1.06	1.05	1.056	1.026	1.051	1.053	1.04	1.058	1.078	1.054	0.95	0.94	0.95	0.939	0.952	0.944
8.5	1.085	1.093	1.092	1.089	1.088	1.064	1.1	1.103	1.084	1.103	1.121	1.097	0.997	0.964	0.987	0.961	0.976	0.985
9	1.103	1.111	1.114	1.117	1.109	1.096	1.147	1.153	1.118	1.149	1.163	1.139	0.998	1.003	1.003	1.003	1.009	1.016
9.5	1.115	1.122	1.127	1.136	1.121	1.11	1.158	1.161	1.161	1.169	1.187	1.16	1.005	1.018	1.016	1.018	1.026	1.03
10	1.119	1.125	1.133	1.145	1.128	1.124	1.163	1.166	1.169	1.178	1.197	1.185	0.997	1.015	1.011	1.013	1.019	1.022
10.5	1.119	1.125	1.132	1.144	1.127	1.122	1.163	1.165	1.172	1.179	1.199	1.192	0.992	1.01	1.007	1.01	1.016	1.017
11	1.117	1.123	1.131	1.143	1.129	1.122	1.167	1.17	1.17	1.178	1.198	1.193	0.989	1.006	1.003	1.007	1.013	1.013
11.5	1.115	1.121	1.129	1.14	1.128	1.119	1.158	1.161	1.17	1.179	1.201	1.191	0.987	1.004	1	1.005	1.011	1.01
12	1.112	1.118	1.125	1.137	1.123	1.116	1.148	1.15	1.165	1.168	1.19	1.193	0.983	1	0.998	1.001	1.008	1.007
	GFP
	WT						ΔpsdR						ΔpsdR::PrrnB::psdR
Time(h)	Replicate 1	Replicate 2	Replicate 3	Replicate 4	Replicate 5	Replicate 6	Replicate 1	Replicate 2	Replicate 3	Replicate 4	Replicate 5	Replicate 6	Replicate 1	Replicate 2	Replicate 3	Replicate 4	Replicate 5	Replicate 6
4	3802	3656	3619	3633	3626	3600	4335	4324	4377	4297	4262	4550	1517	1448	1448	1422	1416	1426
4.5	4876	4605	4592	4502	4540	4653	5596	5458	5467	5442	5398	5830	1706	1625	1637	1635	1630	1623
5	6369	6187	6039	5821	6065	5898	7398	7273	7328	7168	7095	7545	1984	1876	1874	1865	1810	1850
5.5	8959	8576	8249	7772	8416	8012	10082	9969	9834	9888	9704	10205	2261	2129	2086	2080	2103	2092
6	12487	11865	11585	10586	11603	10884	14055	13872	13580	13603	13511	13941	2563	2403	2403	2344	2370	2355
6.5	16431	15576	15252	13814	15177	14293	18515	18462	17723	18152	17638	18254	2863	2670	2751	2654	2695	2687
7	20227	19312	18892	17182	18852	17828	23261	23195	22286	22747	22487	23080	3151	2933	2983	2865	2851	2987
7.5	24153	23053	22610	21008	22541	21456	27720	27752	26776	27481	27147	27785	3608	3231	3295	3175	3216	3290
8	27405	26342	25864	23908	25699	24523	31928	32133	31128	31972	31461	32198	3993	3568	3674	3478	3564	3583
8.5	30611	29076	28792	26809	28633	27642	36049	36067	35224	35521	35446	36490	4413	4030	4015	4029	3994	4093
9	33345	31647	31131	29326	30905	29885	39832	40143	38546	39681	39008	40065	4697	4276	4277	4307	4187	4257
9.5	34719	32939	32543	31231	31893	31794	40750	40805	42334	41757	41834	43699	4881	4442	4496	4469	4423	4574
10	35449	33474	32985	31736	32466	31760	42730	43056	42689	42789	42246	45482	5020	4591	4555	4534	4486	4679
10.5	36033	34532	33839	32497	33432	33237	44121	44508	44968	44862	44725	47104	5078	4661	4683	4667	4561	4711
11	36279	34569	34236	33061	33567	33356	44782	45083	46172	45741	45755	48765	5064	4740	4806	4679	4603	4757
11.5	36421	34603	34235	33178	33827	33711	45070	45498	47326	46425	46359	49736	5159	4776	4759	4734	4677	4751
12	36582	34529	34278	33201	33649	33828	44979	45891	47499	46666	46566	50071	5246	4809	4825	4730	4719	4819
S2B Fig PrhlA-GFP
	OD600
	WT						ΔpsdR						ΔpsdR::PrrnB::psdR
Time(h)	Replicate 1	Replicate 2	Replicate 3	Replicate 4	Replicate 5	Replicate 6	Replicate 1	Replicate 2	Replicate 3	Replicate 4	Replicate 5	Replicate 6	Replicate 1	Replicate 2	Replicate 3	Replicate 4	Replicate 5	Replicate 6
4	0.504	0.526	0.487	0.477	0.477	0.483	0.472	0.475	0.491	0.489	0.484	0.464	0.481	0.495	0.484	0.486	0.477	0.478
4.5	0.584	0.59	0.581	0.573	0.572	0.565	0.537	0.543	0.54	0.534	0.533	0.539	0.56	0.57	0.554	0.553	0.56	0.563
5	0.681	0.66	0.681	0.674	0.672	0.664	0.638	0.638	0.633	0.632	0.626	0.627	0.631	0.639	0.621	0.621	0.632	0.637
5.5	0.763	0.743	0.775	0.771	0.774	0.759	0.721	0.72	0.72	0.725	0.722	0.714	0.701	0.715	0.694	0.694	0.705	0.715
6	0.88	0.842	0.896	0.889	0.894	0.886	0.803	0.802	0.806	0.809	0.813	0.802	0.783	0.799	0.769	0.775	0.785	0.798
6.5	0.926	0.921	0.947	0.938	0.931	0.935	0.897	0.91	0.909	0.909	0.908	0.9	0.846	0.867	0.842	0.843	0.852	0.87
7	0.983	0.957	1.004	1.004	1.006	0.985	0.945	0.957	0.959	0.959	0.957	0.953	0.904	0.919	0.907	0.895	0.911	0.926
7.5	1.025	1.029	1.052	1.048	1.048	1.029	1.002	1.002	1.017	1.014	1.014	1.001	0.944	0.958	0.944	0.935	0.946	0.965
8	1.061	1.067	1.092	1.084	1.086	1.065	1.058	1.062	1.071	1.066	1.07	1.057	1.043	0.996	0.977	0.956	0.977	0.998
8.5	1.095	1.103	1.119	1.119	1.119	1.104	1.105	1.108	1.112	1.117	1.115	1.103	1.02	1.017	1.016	0.994	1.02	1.029
9	1.137	1.143	1.184	1.161	1.166	1.144	1.145	1.136	1.135	1.152	1.151	1.147	1.01	1.041	1.05	1.034	1.038	1.064
9.5	1.179	1.175	1.198	1.193	1.196	1.178	1.162	1.155	1.166	1.192	1.174	1.176	1.031	1.111	1.072	1.085	1.085	1.104
10	1.2	1.199	1.226	1.22	1.218	1.221	1.228	1.201	1.231	1.224	1.231	1.216	1.143	1.152	1.142	1.143	1.14	1.15
10.5	1.204	1.221	1.23	1.222	1.22	1.223	1.251	1.26	1.265	1.278	1.273	1.266	1.158	1.166	1.159	1.169	1.161	1.171
11	1.203	1.228	1.226	1.224	1.219	1.222	1.253	1.266	1.272	1.282	1.277	1.272	1.165	1.169	1.169	1.177	1.172	1.184
11.5	1.19	1.219	1.21	1.21	1.205	1.207	1.245	1.262	1.267	1.277	1.271	1.274	1.156	1.162	1.164	1.172	1.171	1.18
12	1.188	1.216	1.208	1.209	1.203	1.206	1.235	1.252	1.256	1.267	1.261	1.264	1.154	1.161	1.165	1.173	1.17	1.181
	GFP
	WT						ΔpsdR						ΔpsdR::PrrnB::psdR
Time(h)	Replicate 1	Replicate 2	Replicate 3	Replicate 4	Replicate 5	Replicate 6	Replicate 1	Replicate 2	Replicate 3	Replicate 4	Replicate 5	Replicate 6	Replicate 1	Replicate 2	Replicate 3	Replicate 4	Replicate 5	Replicate 6
4	1101	1013	1004	1034	976	962	1036	1006	935	1006	960	1002	1034	975	968	907	969	928
4.5	1094	999	1003	1006	985	999	1020	999	990	996	966	958	1042	1010	977	937	947	942
5	1105	1112	1026	1028	1048	1017	1129	1035	1055	1003	1013	1036	1027	973	972	955	998	970
5.5	1235	1146	1112	1105	1120	1094	1256	1125	1149	1075	1118	1113	1023	1018	1017	916	954	962
6	1315	1271	1188	1214	1216	1268	1525	1382	1374	1300	1302	1359	1051	1006	961	947	931	992
6.5	1464	1522	1296	1354	1472	1451	1958	1803	1791	1757	1847	1649	1138	1031	1013	1040	1037	1011
7	1667	1743	1425	1450	1552	1611	2460	2234	2272	2181	2262	2179	1121	1088	1041	1046	1057	1062
7.5	1776	1841	1565	1587	1706	1732	3006	2652	2803	2702	2785	2643	1229	1119	1117	1081	1071	1128
8	2027	2144	1724	1745	1986	1944	3669	3347	3482	3398	3508	3212	1233	1194	1172	1131	1132	1148
8.5	2314	2379	2000	2123	2325	2318	4567	4155	4381	4249	4325	3974	1283	1216	1235	1154	1178	1174
9	2804	2885	2369	2427	2905	2836	5770	5308	5643	5286	5574	5024	1342	1271	1232	1222	1226	1221
9.5	3331	3322	2615	2844	3311	3349	7355	6505	6981	6755	7045	6242	1339	1291	1323	1266	1236	1279
10	3710	3836	3013	3206	3619	3695	9182	8191	8791	8292	8740	7722	1494	1378	1362	1295	1330	1305
10.5	4033	4250	3285	3422	3898	4074	10233	9582	10049	9746	9760	9070	1617	1529	1441	1432	1434	1451
11	4283	4471	3440	3528	4002	4182	10634	10225	10622	10450	10431	9825	1687	1582	1521	1573	1574	1539
11.5	4538	4922	3680	3796	4378	4489	11036	10759	11001	10937	11075	10435	1790	1771	1787	1699	1631	1576
12	4754	4969	3756	3882	4308	4555	10960	10602	11192	10879	10847	10398	1928	1775	1743	1772	1713	1663
S2C Fig PpqsA-GFP
	OD600
	WT						ΔpsdR						ΔpsdR::PrrnB::psdR
Time(h)	Replicate 1	Replicate 2	Replicate 3	Replicate 4	Replicate 5	Replicate 6	Replicate 1	Replicate 2	Replicate 3	Replicate 4	Replicate 5	Replicate 6	Replicate 1	Replicate 2	Replicate 3	Replicate 4	Replicate 5	Replicate 6
4	0.511	0.503	0.503	0.505	0.516	0.509	0.481	0.495	0.509	0.487	0.5	0.502	0.535	0.53	0.535	0.526	0.53	0.553
4.5	0.606	0.599	0.598	0.593	0.603	0.59	0.581	0.576	0.604	0.582	0.588	0.588	0.608	0.605	0.613	0.6	0.611	0.632
5	0.683	0.676	0.678	0.676	0.688	0.669	0.661	0.659	0.69	0.666	0.667	0.672	0.673	0.68	0.69	0.674	0.688	0.71
5.5	0.769	0.76	0.768	0.764	0.781	0.756	0.743	0.74	0.78	0.754	0.754	0.762	0.753	0.768	0.784	0.759	0.778	0.792
6	0.886	0.887	0.88	0.889	0.902	0.877	0.83	0.828	0.88	0.847	0.846	0.861	0.833	0.843	0.861	0.856	0.855	0.865
6.5	0.917	0.921	0.932	0.931	0.962	0.925	0.907	0.916	0.959	0.934	0.933	0.942	0.888	0.906	0.927	0.902	0.926	0.91
7	0.967	0.975	0.995	0.987	1.015	0.991	0.947	0.963	0.998	0.973	0.976	0.991	0.93	0.952	0.957	0.96	0.965	0.924
7.5	1.006	1.018	1.035	1.03	1.054	1.028	1.002	1.022	1.052	1.027	1.032	1.049	0.967	0.99	0.995	0.992	1.002	0.97
8	1.033	1.053	1.057	1.06	1.093	1.069	1.046	1.068	1.098	1.073	1.08	1.095	0.996	1.02	1.024	1.02	1.034	1.05
8.5	1.069	1.085	1.104	1.094	1.122	1.111	1.114	1.105	1.131	1.109	1.116	1.139	1.032	1.063	1.062	1.064	1.063	1.04
9	1.118	1.098	1.129	1.147	1.165	1.146	1.119	1.137	1.169	1.144	1.153	1.171	1.079	1.075	1.102	1.109	1.079	1.128
9.5	1.123	1.113	1.146	1.15	1.184	1.194	1.149	1.168	1.19	1.187	1.197	1.203	1.124	1.137	1.156	1.133	1.154	1.196
10	1.181	1.136	1.174	1.174	1.191	1.219	1.228	1.185	1.217	1.219	1.225	1.218	1.137	1.159	1.171	1.162	1.169	1.199
10.5	1.195	1.188	1.204	1.224	1.218	1.257	1.24	1.254	1.291	1.272	1.271	1.27	1.142	1.162	1.169	1.173	1.179	1.197
11	1.196	1.21	1.211	1.225	1.245	1.252	1.252	1.264	1.297	1.282	1.289	1.295	1.143	1.169	1.174	1.176	1.182	1.2
11.5	1.188	1.199	1.211	1.223	1.243	1.231	1.244	1.274	1.286	1.273	1.285	1.29	1.137	1.163	1.165	1.173	1.172	1.193
12	1.187	1.207	1.21	1.225	1.243	1.231	1.235	1.266	1.277	1.264	1.276	1.28	1.133	1.159	1.163	1.17	1.169	1.189
	GFP
	WT						ΔpsdR						ΔpsdR::PrrnB::psdR
Time(h)	Replicate 1	Replicate 2	Replicate 3	Replicate 4	Replicate 5	Replicate 6	Replicate 1	Replicate 2	Replicate 3	Replicate 4	Replicate 5	Replicate 6	Replicate 1	Replicate 2	Replicate 3	Replicate 4	Replicate 5	Replicate 6
4	1090	1146	1107	1088	1024	992	1191	1163	1101	1144	1108	1110	1068	1012	1010	1019	1042	985
4.5	1216	1183	1177	1075	1085	1023	1397	1263	1266	1279	1253	1213	1100	1082	988	1009	975	1007
5	1383	1326	1262	1264	1213	1165	1746	1490	1493	1537	1417	1420	1052	1024	1053	1004	1022	990
5.5	1510	1493	1450	1419	1320	1307	2248	1985	1922	2020	1959	1968	1118	1036	968	1035	1022	987
6	1838	1767	1742	1680	1636	1613	3105	2661	2740	2754	2686	2959	1199	1113	1051	1079	1086	1085
6.5	2231	2089	2063	2019	2003	1885	4628	4019	4094	4060	4142	4407	1290	1122	1144	1180	1123	1129
7	2618	2431	2360	2360	2385	2339	6138	5356	5537	5517	5478	5918	1307	1208	1220	1242	1141	1199
7.5	2952	2869	2729	2742	2792	2771	7936	6817	7319	7166	7363	7968	1325	1313	1217	1281	1207	1248
8	3491	3261	3204	3307	3382	3175	10879	9035	9515	9561	9565	10599	1466	1324	1281	1341	1282	1286
8.5	4064	3964	3800	3842	3964	3735	14004	11568	12391	12312	12556	13862	1507	1423	1356	1423	1379	1357
9	4596	4602	4325	4346	4693	4371	17659	14648	15507	15306	15620	17219	1652	1475	1458	1458	1466	1440
9.5	5467	5408	4835	5190	5500	5246	21288	17880	19232	19045	18871	20557	1772	1619	1513	1555	1560	1539
10	6239	6001	5492	5937	6305	6045	25010	21137	22733	22344	22048	23803	1915	1673	1611	1559	1663	1577
10.5	6652	6708	5833	6527	7131	6618	27999	24373	25182	24789	24649	26051	1992	1806	1745	1786	1751	1720
11	7228	7108	6364	7004	7657	7150	29071	25228	26256	25792	25993	26670	2065	1806	1827	1818	1829	1886
11.5	7976	7972	6838	7797	8422	8106	30442	27178	27607	27135	27397	28176	2169	1924	1963	1961	2021	1945
12	7803	8014	6888	7798	8656	8220	30038	26716	27334	27119	27088	27863	2269	2021	1980	2008	1974	2028

## Sheet: S3 Fig
S3 Fig Growth curve
	OD600
	WT								ΔpsdR								ΔpsdRΔmdpAΔdppA3								ΔpsdR::PrrnB::psdR
Time(h)	Replicate 1	Replicate 2	Replicate 3	Replicate 4	Replicate 5	Replicate 6	Replicate 7	Replicate 8	Replicate 1	Replicate 2	Replicate 3	Replicate 4	Replicate 5	Replicate 6	Replicate 7	Replicate 8	Replicate 1	Replicate 2	Replicate 3	Replicate 4	Replicate 5	Replicate 6	Replicate 7	Replicate 8	Replicate 1	Replicate 2	Replicate 3	Replicate 4	Replicate 5	Replicate 6	Replicate 7
0	0.095	0.093	0.099	0.097	0.099	0.096	0.1	0.097	0.098	0.099	0.099	0.097	0.099	0.099	0.094	0.094	0.098	0.097	0.096	0.098	0.097	0.102	0.104	0.104	0.106	0.103	0.11	0.102	0.107	0.104	0.116
1	0.139	0.135	0.136	0.137	0.136	0.137	0.143	0.141	0.14	0.139	0.139	0.137	0.142	0.142	0.141	0.138	0.141	0.141	0.141	0.142	0.143	0.149	0.149	0.15	0.152	0.148	0.153	0.146	0.149	0.147	0.161
2	0.325	0.308	0.319	0.317	0.32	0.318	0.339	0.336	0.323	0.336	0.337	0.337	0.346	0.351	0.355	0.335	0.352	0.358	0.346	0.352	0.354	0.367	0.353	0.355	0.362	0.357	0.359	0.344	0.356	0.357	0.375
3	0.541	0.547	0.543	0.549	0.549	0.551	0.548	0.549	0.551	0.558	0.556	0.557	0.557	0.558	0.551	0.55	0.564	0.553	0.556	0.558	0.553	0.553	0.557	0.556	0.557	0.555	0.549	0.565	0.554	0.555	0.57
4	0.698	0.695	0.692	0.7	0.7	0.701	0.703	0.708	0.704	0.706	0.707	0.708	0.711	0.713	0.703	0.696	0.724	0.704	0.703	0.71	0.705	0.7	0.707	0.704	0.709	0.703	0.705	0.721	0.705	0.709	0.725
5	0.879	0.868	0.869	0.869	0.875	0.874	0.887	0.877	0.873	0.868	0.864	0.872	0.874	0.885	0.897	0.871	0.921	0.903	0.872	0.894	0.891	0.855	0.857	0.862	0.87	0.889	0.868	0.87	0.865	0.866	0.878
6	0.974	0.962	0.969	0.97	0.977	0.967	0.983	0.991	0.979	0.985	0.986	0.992	1	1.006	1.014	0.987	1.036	1.023	1	1.019	1.005	0.963	0.959	0.963	0.97	0.999	0.972	0.97	0.968	0.965	0.972
7	1.055	1.04	1.05	1.048	1.054	1.045	1.067	1.087	1.07	1.076	1.079	1.083	1.089	1.1	1.121	1.085	1.133	1.124	1.105	1.122	1.11	1.025	1.03	1.034	1.036	1.058	1.033	1.048	1.033	1.031	1.036
8	1.122	1.102	1.111	1.103	1.111	1.102	1.131	1.151	1.128	1.143	1.146	1.152	1.159	1.17	1.192	1.153	1.204	1.196	1.182	1.202	1.179	1.089	1.115	1.106	1.105	1.155	1.092	1.138	1.098	1.098	1.102
9	1.191	1.184	1.185	1.166	1.186	1.184	1.207	1.212	1.191	1.21	1.208	1.226	1.23	1.237	1.276	1.244	1.28	1.266	1.256	1.303	1.271	1.17	1.166	1.181	1.182	1.194	1.181	1.173	1.179	1.176	1.175
10	1.26	1.252	1.257	1.247	1.244	1.244	1.276	1.281	1.269	1.289	1.28	1.298	1.296	1.296	1.279	1.251	1.28	1.295	1.287	1.288	1.279	1.168	1.161	1.175	1.175	1.188	1.177	1.167	1.177	1.175	1.175
11	1.248	1.241	1.256	1.254	1.27	1.259	1.28	1.28	1.267	1.291	1.29	1.3	1.302	1.303	1.268	1.242	1.27	1.286	1.272	1.277	1.269	1.165	1.158	1.172	1.172	1.185	1.174	1.164	1.175	1.172	1.173
12	1.246	1.233	1.248	1.25	1.261	1.25	1.268	1.277	1.258	1.284	1.289	1.292	1.293	1.293	1.261	1.236	1.266	1.277	1.261	1.268	1.264	1.163	1.156	1.172	1.172	1.185	1.174	1.162	1.173	1.171	1.173

## Sheet: S4 Fig 
S4A Fig The relative expression of psdR in casamino acids medium and casein broth
		Ct-value
Gene	Strain	Replicate 1	Replicate 2	Replicate 3	Replicate 4	Replicate 5	Replicate 6
proC	WT in casamino acids medium	26.308	26.2295	26.2417	26.1615	26.0552	26.0825
	ΔpsdR in casamino acids medium	25.0373	25.0314	25.077	25.1176	25.1341	25.1631
psdR	WT in casein broth	24.3681	23.2238	24.2732	23.5627	23.5877	23.5423
	ΔpsdR in casein broth	25.7931	25.7002		24.8566	24.3225	24.2573
S4B Fig The relative expression of psdR in casamino acids medium
		Ct-value
Gene	Strain	Replicate 1	Replicate 2	Replicate 3	Replicate 4	Replicate 5
proC	WT	20.221	20.0745	19.8527	19.6455	19.9051
	ΔpsdR	27.5708	28.2449	28.3303	27.8993	28.0948
	ΔpsdR::PrrnB::psdR	28.8831	28.8578	27.7565	27.6596	27.5991
psdR	WT	19.8604	18.6631	18.7393	18.6621	18.1845
	ΔpsdR	27.5094	28.1287	28.8944	28.1526	28.0951
	ΔpsdR::PrrnB::psdR	25.5159	25.6814	25.3079	24.6297	24.9685

## Sheet: S5 Fig 
S5A Fig PlasR-GFP							S5D Fig Pyocyanin production
Gata								OD600
							Strain	Replicate 1	Replicate 2	Replicate 3
							ΔpsdR	0.826	0.864	0.888
							ΔpsdRΔmdpAΔdppA3	0.784	0.824	0.796
								OD695
							Strain	Replicate 1	Replicate 2	Replicate 3	Replicate 4	Replicate 5	Replicate 6
							ΔpsdR	0.173	0.179	0.18	0.174	0.178	0.179
							ΔpsdRΔmdpAΔdppA3	0.163	0.168	0.17	0.172	0.175	0.176
							S5E Fig Hydrogen cyanide production
Statistical tests
Strain	Mean	SD	Percentage of parent	Cell count
ΔpsdR	246208	180644	0.999	499674
ΔpsdRΔmdpAΔdppA3	244419	182733	0.999	499791
S5B Fig PrhlA-GFP
Gata
Statistical tests
Strain	Mean	SD	Percentage of parent	Cell count
ΔpsdR	33209	39034	0.999	399484
ΔpsdRΔmdpAΔdppA3	37437	45328	0.999	399633
S5C Fig PpqsA-GFP
Gata
Statistical tests
Strain	Mean	SD	Percentage of parent	Cell count
ΔpsdR	93651	105072	0.999	399808
ΔpsdRΔmdpAΔdppA3	90547	96891	0.999	399918

## Sheet:  S7 Fig
S7A Fig Pyocyanin production
	OD600
Strain	Replicate 1	Replicate 2	Replicate 3	Replicate 4	Replicate 5	Replicate 6	Replicate 7	Replicate 8
WT	0.912	0.93	0.934	0.954	0.928	0.949	0.921	0.931
ΔpsdR::PrrnB::psdR	0.902	0.907	0.91	0.906	0.936	0.946	0.9	0.91
ΔpsdRΔlasR	0.909	0.949	0.96	0.99	0.957	0.987	0.923	0.929
ΔlasR	0.919	0.941	0.935	0.946	0.949	0.954	0.917	0.93
	OD695
Strain	Replicate 1	Replicate 2	Replicate 3	Replicate 4	Replicate 5	Replicate 6	Replicate 7	Replicate 8
WT	0.073	0.07	0.073	0.08	0.072	0.074	0.069	0.071
ΔpsdR::PrrnB::psdR	0.038	0.04	0.043	0.049	0.039	0.047	0.04	0.041
ΔpsdRΔlasR	0.039	0.04	0.042	0.045	0.038	0.04	0.039	0.044
ΔlasR	0.039	0.039	0.04	0.049	0.038	0.04	0.039	0.042
S7B Fig Elastase production
	OD600
Strain	Replicate 1	Replicate 2	Replicate 3	Replicate 4	Replicate 5	Replicate 6	Replicate 7	Replicate 8
WT	0.926	0.91	0.938	0.937	0.944	0.92	0.959	0.946
ΔpsdR::PrrnB::psdR	0.987	0.971	1.002	1.012	0.984	1.007	1.048	0.996
ΔpsdRΔlasR	0.937	0.927	0.911	0.93	0.942	0.969	0.954	0.964
ΔlasR	1.025	1.039	1.038	1.05	1.008	1.013	0.986	0.971
	OD495
Strain	Replicate 1	Replicate 2	Replicate 3	Replicate 4	Replicate 5	Replicate 6	Replicate 7	Replicate 8
WT	0.371	0.367	0.378	0.377	0.381	0.407	0.416	0.408
ΔpsdR::PrrnB::psdR	0.067	0.055	0.059	0.067	0.054	0.055	0.058	0.062
ΔpsdRΔlasR	0.058	0.062	0.062	0.061	0.063	0.053	0.061	0.079
ΔlasR	0.058	0.058	0.07	0.061	0.059	0.058	0.064	0.061
S7C Fig Hydrogen cyanide production

[truncated: 1 more sheets: S8 Fig ]
